# Supplementary material for: An interferon-related signature characterizes the whole blood transcriptome profile of insulin-resistant individuals—the CODAM study
Source: Genes Nutr. 2021 Dec 9;16:22. doi: 10.1186/s12263-021-00702-7 (PMC8903498; doi:10.1186/s12263-021-00702-7)
Supplement: Supplementary file 2 — Additional file 2: Table S1. [file 12263_2021_702_MOESM2_ESM.xlsx]

## Sheet: Sheet1
Table S1.
Significantly upregulated genes between the Insulin resistant vs Insulin sensitive comparison
for models 1, 2 & 3.
The log2 fold changes, nominal and FDR p values are shown.
Model 1 adjusts for sex, BMI and age. Model 2 adjusts for sex, BMI, age and WBC profile.
Model 3 adjusts for sex, BMI, age, smoking status, lipid/glucose medication and WBC profile.
Model 1
ENSEMBL ID	Gene Symbol	log2FC	p	FDR-p
ENSG00000165949	IFI27	1.45646	0.000738617	0.473734
ENSG00000168070	MAJIN	1.22335	0.00162715	0.553506
ENSG00000108379	WNT3	1.15061	0.00533794	0.733354
ENSG00000137959	IFI44L	1.03566	0.000200595	0.322009
ENSG00000134321	RSAD2	1.02896	0.00123122	0.529825
ENSG00000228318	AP001610.2	1.02594	0.00196132	0.595242
ENSG00000184979	USP18	0.977849	1.14751e-05	0.0625953
ENSG00000161133	USP41	0.908573	0.000332044	0.33578
ENSG00000205837	LINC00487	0.898793	0.031011	0.999578
ENSG00000263974	RN7SL121P	0.889295	0.0221565	0.988224
ENSG00000240669	AC023424.1	0.862737	0.0409146	0.999578
ENSG00000115155	OTOF	0.8465	0.00176788	0.578097
ENSG00000118113	MMP8	0.846351	0.00203618	0.595242
ENSG00000088827	SIGLEC1	0.829715	0.00107013	0.529825
ENSG00000102837	OLFM4	0.804788	0.0175052	0.971513
ENSG00000250067	YJEFN3	0.790314	0.0392444	0.999578
ENSG00000103723	AP3B2	0.778486	0.00389894	0.67876
ENSG00000111331	OAS3	0.753533	0.00145016	0.553506
ENSG00000012223	LTF	0.748237	0.00374916	0.67876
ENSG00000211951	IGHV2-26	0.747157	0.00098531	0.529825
ENSG00000099864	PALM	0.741939	0.0251239	0.999578
ENSG00000187608	ISG15	0.739936	0.00158614	0.553506
ENSG00000154262	ABCA6	0.737822	0.00207186	0.595242
ENSG00000187902	SHISA7	0.732213	0.037144	0.999578
ENSG00000185745	IFIT1	0.718138	0.00422693	0.686182
ENSG00000137965	IFI44	0.715886	0.00291435	0.67876
ENSG00000157601	MX1	0.710779	0.00130952	0.529825
ENSG00000124196	GTSF1L	0.681112	0.0213441	0.987355
ENSG00000138646	HERC5	0.679486	0.00208237	0.595242
ENSG00000134326	CMPK2	0.662873	0.00582772	0.767954
ENSG00000235150	RCBTB2P1	0.659592	0.0298196	0.999578
ENSG00000196141	SPATS2L	0.654652	0.000328619	0.33578
ENSG00000016391	CHDH	0.654186	0.0151739	0.971513
ENSG00000187244	BCAM	0.629364	0.0174759	0.971513
ENSG00000188599	NPIPP1	0.626173	1.41795e-05	0.0625953
ENSG00000225886	AL445490.1	0.622213	0.0136709	0.971513
ENSG00000126709	IFI6	0.60925	0.00503888	0.725471
ENSG00000078081	LAMP3	0.607151	0.00232961	0.604945
ENSG00000211965	IGHV3-49	0.597881	0.00674885	0.794435
ENSG00000185897	FFAR3	0.595634	0.000334852	0.33578
ENSG00000154330	PGM5	0.592891	0.0236401	0.988224
ENSG00000111335	OAS2	0.591628	0.000361299	0.33578
ENSG00000173391	OLR1	0.586401	0.0311191	0.999578
ENSG00000125845	BMP2	0.584037	0.0418621	0.999578
ENSG00000126251	GPR42	0.582073	0.000527918	0.405303
ENSG00000089127	OAS1	0.576064	0.000823089	0.48447
ENSG00000240854	AC117409.1	0.572206	0.00362931	0.67876
ENSG00000162069	BICDL2	0.564992	0.00787519	0.847928
ENSG00000160932	LY6E	0.562708	0.00380191	0.67876
ENSG00000211611	IGKV6-21	0.56138	0.0161819	0.971513
ENSG00000225964	NRIR	0.559988	0.00604492	0.779132
ENSG00000124469	CEACAM8	0.553362	0.0350529	0.999578
ENSG00000145423	SFRP2	0.548188	0.0108537	0.921644
ENSG00000188290	HES4	0.537437	0.00395924	0.67876
ENSG00000211750	TRBV24-1	0.530217	0.000359578	0.33578
ENSG00000211645	IGLV1-50	0.528722	0.00955251	0.900501
ENSG00000188157	AGRN	0.521668	0.0041098	0.686182
ENSG00000256020	AC006205.2	0.517801	0.0417059	0.999578
ENSG00000211665	IGLV3-16	0.516983	0.0119005	0.947668
ENSG00000172426	RSPH9	0.514034	0.00424909	0.686182
ENSG00000257017	HP	0.513502	0.00730589	0.806053
ENSG00000179044	EXOC3L1	0.510978	0.00487353	0.723671
ENSG00000129538	RNASE1	0.49978	0.00721671	0.806053
ENSG00000100116	GCAT	0.49711	0.00349184	0.67876
ENSG00000224067	AL354877.1	0.494072	0.00214603	0.601501
ENSG00000261701	HPR	0.491354	0.0100367	0.911709
ENSG00000148346	LCN2	0.490472	0.0298742	0.999578
ENSG00000119917	IFIT3	0.488162	0.012217	0.957645
ENSG00000248385	TARM1	0.485522	0.0279997	0.999578
ENSG00000211653	IGLV1-40	0.483524	0.0158594	0.971513
ENSG00000186998	EMID1	0.481093	0.000338794	0.33578
ENSG00000173898	SPTBN2	0.475513	0.0262685	0.999578
ENSG00000133106	EPSTI1	0.467678	0.0143853	0.971513
ENSG00000024422	EHD2	0.459982	0.0371612	0.999578
ENSG00000242887	IGHJ3	0.456828	0.0159386	0.971513
ENSG00000254718	AL157756.1	0.4566	0.026537	0.999578
ENSG00000254789	AC073172.1	0.453379	0.0496603	0.999578
ENSG00000211943	IGHV3-15	0.4442	0.0305012	0.999578
ENSG00000149131	SERPING1	0.444081	0.0321287	0.999578
ENSG00000104892	KLC3	0.443979	0.0275556	0.999578
ENSG00000096006	CRISP3	0.440526	0.0460654	0.999578
ENSG00000132530	XAF1	0.434781	0.00453042	0.707948
ENSG00000170558	CDH2	0.428678	0.0192564	0.971513
ENSG00000259704	AC124248.1	0.427994	0.00485778	0.723671
ENSG00000138772	ANXA3	0.425909	0.00165716	0.553506
ENSG00000108309	RUNDC3A	0.417328	0.0199012	0.978875
ENSG00000231507	LINC01353	0.415846	0.0135064	0.971513
ENSG00000164047	CAMP	0.414685	0.0197292	0.978875
ENSG00000095932	SMIM24	0.414361	0.0324063	0.999578
ENSG00000179914	ITLN1	0.413837	0.0177195	0.971513
ENSG00000214872	SMTNL1	0.413327	0.0433758	0.999578
ENSG00000232208	AL139415.1	0.410721	0.0264323	0.999578
ENSG00000211659	IGLV3-25	0.40669	0.0340961	0.999578
ENSG00000055332	EIF2AK2	0.406344	0.00704291	0.806053
ENSG00000174059	CD34	0.402066	0.0112712	0.925706
ENSG00000135451	TROAP	0.395707	0.0304765	0.999578
ENSG00000145335	SNCA	0.395081	0.0484258	0.999578
ENSG00000135114	OASL	0.387742	0.0336733	0.999578
ENSG00000204010	IFIT1B	0.387346	0.0279273	0.999578
ENSG00000119922	IFIT2	0.387115	0.0139181	0.971513
ENSG00000110079	MS4A4A	0.38607	0.000569672	0.405708
ENSG00000171847	FAM90A1	0.385889	0.0407415	0.999578
ENSG00000197993	KEL	0.384762	0.0128727	0.966327
ENSG00000104918	RETN	0.384263	0.0191671	0.971513
ENSG00000262902	MTCO1P40	0.382307	0.0127593	0.965453
ENSG00000227740	LINC02803	0.380636	0.0358777	0.999578
ENSG00000103148	NPRL3	0.378615	0.00422464	0.686182
ENSG00000086506	HBQ1	0.373314	0.0290009	0.999578
ENSG00000234506	LINC01506	0.371869	0.00457933	0.709314
ENSG00000188313	PLSCR1	0.371398	0.00383502	0.67876
ENSG00000165511	C10orf25	0.369714	0.00271846	0.666702
ENSG00000211452	DIO1	0.368192	0.0439612	0.999578
ENSG00000198336	MYL4	0.365461	0.0365012	0.999578
ENSG00000254473	AL354920.1	0.362803	0.0488096	0.999578
ENSG00000125148	MT2A	0.362322	0.00439191	0.698669
ENSG00000266017	MIR4477B	0.358874	0.00246017	0.629591
ENSG00000232680	AC002511.1	0.355088	0.0108637	0.921644
ENSG00000238243	OR2W3	0.353741	0.0395704	0.999578
ENSG00000079215	SLC1A3	0.353394	0.00965107	0.901686
ENSG00000183019	MCEMP1	0.353101	0.00322816	0.67876
ENSG00000228203	RNF144A-AS1	0.350044	0.0284592	0.999578
ENSG00000245888	NSMCE1-DT	0.349704	0.0134686	0.971513
ENSG00000176834	VSIG10	0.347272	0.0265844	0.999578
ENSG00000198734	F5	0.345826	0.00145245	0.553506
ENSG00000254852	NPIPA2	0.345549	0.00226093	0.604902
ENSG00000100558	PLEK2	0.340524	0.0372447	0.999578
ENSG00000137198	GMPR	0.339908	0.0383485	0.999578
ENSG00000168026	TTC21A	0.339291	0.000574397	0.405708
ENSG00000182795	C1orf116	0.335414	0.0383052	0.999578
ENSG00000248429	FAM198B-AS1	0.334715	0.0440986	0.999578
ENSG00000137628	DDX60	0.333372	0.0215274	0.987355
ENSG00000143546	S100A8	0.331369	0.0246951	0.999578
ENSG00000104883	PEX11G	0.331064	0.019233	0.971513
ENSG00000213205	STRADBP1	0.326812	0.0451632	0.999578
ENSG00000228463	AP006222.1	0.325866	0.0340498	0.999578
ENSG00000163554	SPTA1	0.325605	0.0397536	0.999578
ENSG00000197256	KANK2	0.324235	0.0130502	0.966327
ENSG00000132329	RAMP1	0.32128	0.0357138	0.999578
ENSG00000166527	CLEC4D	0.321125	0.00525175	0.733354
ENSG00000233214	AC002511.2	0.320867	0.0125586	0.965453
ENSG00000136514	RTP4	0.319318	0.0117742	0.94504
ENSG00000165185	KIAA1958	0.312394	0.00347644	0.67876
ENSG00000187554	TLR5	0.310702	0.00208999	0.595242
ENSG00000172331	BPGM	0.310477	0.0321436	0.999578
ENSG00000060982	BCAT1	0.310442	0.0208657	0.984988
ENSG00000112053	SLC26A8	0.309304	0.0176631	0.971513
ENSG00000196358	NTNG2	0.307042	0.00755997	0.818981
ENSG00000094804	CDC6	0.306937	0.0385717	0.999578
ENSG00000185507	IRF7	0.303442	0.00928641	0.900501
ENSG00000119915	ELOVL3	0.302256	0.00665075	0.794435
ENSG00000124256	ZBP1	0.298933	0.00688349	0.794435
ENSG00000136929	HEMGN	0.298011	0.0456414	0.999578
ENSG00000138722	MMRN1	0.295062	0.038442	0.999578
ENSG00000224614	TNK2-AS1	0.292028	0.00900847	0.900501
ENSG00000186806	VSIG10L	0.28795	0.00560938	0.74474
ENSG00000129757	CDKN1C	0.287837	0.0126403	0.965453
ENSG00000157152	SYN2	0.287498	0.00077802	0.473734
ENSG00000139572	GPR84	0.284386	0.013004	0.966327
ENSG00000166123	GPT2	0.282825	0.0155024	0.971513
ENSG00000185339	TCN2	0.282322	0.00716762	0.806053
ENSG00000162551	ALPL	0.282246	0.0435357	0.999578
ENSG00000068079	IFI35	0.28183	0.0155906	0.971513
ENSG00000079385	CEACAM1	0.280368	0.0148801	0.971513
ENSG00000177409	SAMD9L	0.279641	0.0210847	0.987355
ENSG00000156381	ANKRD9	0.279245	0.0279176	0.999578
ENSG00000136689	IL1RN	0.278405	0.00537816	0.733354
ENSG00000253620	AC144568.1	0.273801	0.0408528	0.999578
ENSG00000159214	CCDC24	0.272438	0.0050534	0.725471
ENSG00000107201	DDX58	0.272114	0.0337537	0.999578
ENSG00000177989	ODF3B	0.270904	0.0170466	0.971513
ENSG00000108771	DHX58	0.270772	0.0183116	0.971513
ENSG00000115267	IFIH1	0.268649	0.012794	0.965453
ENSG00000238113	LINC01410	0.267498	0.0172557	0.971513
ENSG00000240356	RPL23AP7	0.265731	0.0421017	0.999578
ENSG00000251624	UNC93B7	0.264935	0.00710187	0.806053
ENSG00000025708	TYMP	0.263155	0.00715866	0.806053
ENSG00000260923	LINC02193	0.262301	0.0359305	0.999578
ENSG00000204020	LIPN	0.261956	0.0433662	0.999578
ENSG00000225177	AL590617.2	0.261486	0.00682148	0.794435
ENSG00000232938	RPL23AP87	0.260744	0.0193672	0.974318
ENSG00000233261	FAM238A	0.258454	0.00339663	0.67876
ENSG00000135424	ITGA7	0.257594	0.00755037	0.818981
ENSG00000181381	DDX60L	0.255269	0.0234523	0.988224
ENSG00000164023	SGMS2	0.255159	0.0222567	0.988224
ENSG00000162745	OLFML2B	0.2548	0.033573	0.999578
ENSG00000185630	PBX1	0.254215	0.0299833	0.999578
ENSG00000122642	FKBP9	0.250235	0.011951	0.947668
ENSG00000242616	GNG10	0.250073	0.0184303	0.971513
ENSG00000163568	AIM2	0.248805	0.0222535	0.988224
ENSG00000042062	RIPOR3	0.248205	0.0151277	0.971513
ENSG00000100181	TPTEP1	0.247774	0.0383575	0.999578
ENSG00000215571	GRK6P1	0.247342	0.0405502	0.999578
ENSG00000179978	NAIPP2	0.245586	0.0232307	0.988224
ENSG00000255306	AC004923,4	0.241517	0.0221858	0.988224
ENSG00000249272	UNC93B8	0.240107	0.00823119	0.875581
ENSG00000102796	DHRS12	0.240079	0.00343359	0.67876
ENSG00000088992	TESC	0.239689	0.0382405	0.999578
ENSG00000249437	NAIP	0.238068	0.0187355	0.971513
ENSG00000123358	NR4A1	0.236721	0.0231821	0.988224
ENSG00000224712	NPIPA3	0.236688	0.0178337	0.971513
ENSG00000173193	PARP14	0.234984	0.0373471	0.999578
ENSG00000163823	CCR1	0.234065	0.0229022	0.988224
ENSG00000117834	SLC5A9	0.233036	0.0195254	0.976715
ENSG00000261620	HMGN2P41	0.232302	0.0108485	0.921644
ENSG00000131238	PPT1	0.231504	0.0020607	0.595242
ENSG00000159496	RGL4	0.231083	0.0174017	0.971513
ENSG00000260104	AC068338.1	0.230875	0.0434663	0.999578
ENSG00000138035	PNPT1	0.23017	0.0131118	0.966327
ENSG00000251442	LINC01094	0.230148	0.0245397	0.999578
ENSG00000130589	HELZ2	0.229586	0.0438745	0.999578
ENSG00000108984	MAP2K6	0.228438	0.00126509	0.529825
ENSG00000143545	RAB13	0.227651	0.0152096	0.971513
ENSG00000248489	LINC02062	0.226699	0.0255344	0.999578
ENSG00000125730	C3	0.226407	0.0296197	0.999578
ENSG00000138642	HERC6	0.226402	0.0339894	0.999578
ENSG00000134809	TIMM10	0.226004	0.0105276	0.921644
ENSG00000102524	TNFSF13B	0.225947	0.0204401	0.984988
ENSG00000120306	CYSTM1	0.224493	0.0311475	0.999578
ENSG00000172889	EGFL7	0.223613	0.0423677	0.999578
ENSG00000248290	TNXA	0.223391	0.0321656	0.999578
ENSG00000113368	LMNB1	0.22187	0.00232497	0.604945
ENSG00000022840	RNF10	0.221523	0.00521282	0.733354
ENSG00000126262	FFAR2	0.221304	0.0274373	0.999578
ENSG00000172172	MRPL13	0.221057	0.0330562	0.999578
ENSG00000077984	CST7	0.220424	0.0398672	0.999578
ENSG00000253982	AC100810.1	0.220405	0.0166286	0.971513
ENSG00000232815	DUX4L50	0.219616	0.0163133	0.971513
ENSG00000132256	TRIM5	0.218984	0.00539903	0.733354
ENSG00000251634	NAIPP4	0.217542	0.0459993	0.999578
ENSG00000135636	DYSF	0.21719	0.0364314	0.999578
ENSG00000183486	MX2	0.214111	0.0316381	0.999578
ENSG00000140939	NOL3	0.209325	0.0208315	0.984988
ENSG00000196116	TDRD7	0.208003	0.00835372	0.880893
ENSG00000168256	NKIRAS2	0.206793	0.0474287	0.999578
ENSG00000182197	EXT1	0.204652	0.00075606	0.473734
ENSG00000140464	PML	0.204528	0.027252	0.999578
ENSG00000163220	S100A9	0.204108	0.0427336	0.999578
ENSG00000170525	PFKFB3	0.203423	0.0284717	0.999578
ENSG00000254503	AC010319.1	0.203144	0.0465425	0.999578
ENSG00000103404	USP31	0.202791	0.040509	0.999578
ENSG00000138496	PARP9	0.202416	0.0422393	0.999578
ENSG00000233276	GPX1	0.202399	0.0263495	0.999578
ENSG00000176170	SPHK1	0.201816	0.00450285	0.707948
ENSG00000187037	GPR141	0.200387	0.0156291	0.971513
ENSG00000163565	IFI16	0.199834	0.014486	0.971513
ENSG00000215529	EFCAB8	0.199259	0.0366831	0.999578
ENSG00000063854	HAGH	0.198895	0.0485866	0.999578
ENSG00000178719	GRINA	0.198829	0.00309324	0.67876
ENSG00000185522	LMNTD2	0.198701	0.0138682	0.971513
ENSG00000261269	AC093278.2	0.195078	0.0372895	0.999578
ENSG00000126458	RRAS	0.194831	0.0027131	0.666702
ENSG00000184702	SEPTIN5	0.194556	0.0361317	0.999578
ENSG00000065621	GSTO2	0.194097	0.0473445	0.999578
ENSG00000091106	NLRC4	0.193939	0.004224	0.686182
ENSG00000251364	AC107884.1	0.192761	0.0372163	0.999578
ENSG00000111319	SCNN1A	0.192578	0.0120216	0.947668
ENSG00000059378	PARP12	0.191547	0.0400631	0.999578
ENSG00000124593	AL365205.1	0.190717	0.0217753	0.988224
ENSG00000007968	E2F2	0.190224	0.0093805	0.900501
ENSG00000077238	IL4R	0.189783	0.00911733	0.900501
ENSG00000139914	FITM1	0.189464	0.0253658	0.999578
ENSG00000213928	IRF9	0.189128	0.00858258	0.881112
ENSG00000110628	SLC22A18	0.189111	0.0471345	0.999578
ENSG00000111666	CHPT1	0.18899	0.0477635	0.999578
ENSG00000196189	SEMA4A	0.188737	0.0168012	0.971513
ENSG00000187116	LILRA5	0.187825	0.0491877	0.999578
ENSG00000132357	CARD6	0.186781	0.00333746	0.67876
ENSG00000158186	MRAS	0.18665	0.0155093	0.971513
ENSG00000164733	CTSB	0.186516	0.000654744	0.444672
ENSG00000150540	HNMT	0.185722	0.0232395	0.988224
ENSG00000166002	SMCO4	0.185627	0.0147391	0.971513
ENSG00000178685	PARP10	0.185219	0.018239	0.971513
ENSG00000204397	CARD16	0.184736	0.00601608	0.779132
ENSG00000233901	LINC01503	0.184697	0.0277241	0.999578
ENSG00000163754	GYG1	0.184579	0.010066	0.911709
ENSG00000135540	NHSL1	0.18406	0.0194406	0.975235
ENSG00000160883	HK3	0.183767	0.00549346	0.734875
ENSG00000138111	MFSD13A	0.183753	0.00388427	0.67876
ENSG00000136816	TOR1B	0.183023	0.0294659	0.999578
ENSG00000050393	MCUR1	0.182699	0.0033135	0.67876
ENSG00000159403	C1R	0.18223	0.0185437	0.971513
ENSG00000130303	BST2	0.182145	0.0255393	0.999578
ENSG00000148110	MFSD14B	0.181238	0.00407313	0.686182
ENSG00000173821	RNF213	0.180547	0.0451016	0.999578
ENSG00000126246	IGFLR1	0.179751	0.0447507	0.999578
ENSG00000187741	FANCA	0.179003	0.0367473	0.999578
ENSG00000170581	STAT2	0.178667	0.0494763	0.999578
ENSG00000162711	NLRP3	0.177448	0.00943487	0.900501
ENSG00000155363	MOV10	0.176265	0.0138274	0.971513
ENSG00000008394	MGST1	0.175592	0.0372075	0.999578
ENSG00000162946	DISC1	0.175251	0.0213637	0.987355
ENSG00000185482	STAC3	0.174949	0.00870296	0.887825
ENSG00000121858	TNFSF10	0.174929	0.0282488	0.999578
ENSG00000134627	PIWIL4	0.174451	0.00643402	0.794435
ENSG00000105939	ZC3HAV1	0.174216	0.00362387	0.67876
ENSG00000204634	TBC1D8	0.173217	0.0180652	0.971513
ENSG00000150048	CLEC1A	0.172693	0.0326815	0.999578
ENSG00000197249	SERPINA1	0.170226	0.0276774	0.999578
ENSG00000260174	AC111152.3	0.170032	0.0171397	0.971513
ENSG00000123427	EEF1AKMT3	0.169289	0.0350331	0.999578
ENSG00000104783	KCNN4	0.168918	0.031515	0.999578
ENSG00000160410	SHKBP1	0.168124	0.0302343	0.999578
ENSG00000107954	NEURL1	0.167223	0.0465056	0.999578
ENSG00000100918	REC8	0.167071	0.0260447	0.999578
ENSG00000110057	UNC93B1	0.167012	0.0163884	0.971513
ENSG00000198682	PAPSS2	0.164776	0.023696	0.988224
ENSG00000172965	MIR4435-2HG	0.163299	0.0219551	0.988224
ENSG00000172731	LRRC20	0.16088	0.0100899	0.911709
ENSG00000121316	PLBD1	0.160288	0.0377922	0.999578
ENSG00000179921	GPBAR1	0.159256	0.0307774	0.999578
ENSG00000100036	SLC35E4	0.159029	0.0393277	0.999578
ENSG00000134243	SORT1	0.157871	0.0291674	0.999578
ENSG00000117592	PRDX6	0.157724	0.0401636	0.999578
ENSG00000065485	PDIA5	0.15643	0.0107862	0.921644
ENSG00000248569	AC026410.3	0.156108	0.0106851	0.921644
ENSG00000205593	DENND6B	0.156084	0.00993582	0.911709
ENSG00000123384	LRP1	0.155807	0.026216	0.999578
ENSG00000181908	LINC02724	0.155612	0.0325046	0.999578
ENSG00000152558	TMEM123	0.155174	0.0410165	0.999578
ENSG00000180628	PCGF5	0.155075	0.0484479	0.999578
ENSG00000247271	ZBED5-AS1	0.155064	0.0150246	0.971513
ENSG00000021355	SERPINB1	0.154812	0.0127913	0.965453
ENSG00000160710	ADAR	0.153191	0.0311001	0.999578
ENSG00000170458	CD14	0.151941	0.0390807	0.999578
ENSG00000072954	TMEM38A	0.15078	0.0414396	0.999578
ENSG00000112773	TENT5A	0.150058	0.0251604	0.999578
ENSG00000183696	UPP1	0.14987	0.00487693	0.723671
ENSG00000168404	MLKL	0.149842	0.012943	0.966327
ENSG00000146232	NFKBIE	0.149165	0.00127317	0.529825
ENSG00000092964	DPYSL2	0.149135	0.0125794	0.965453
ENSG00000132205	EMILIN2	0.148976	0.025198	0.999578
ENSG00000161929	SCIMP	0.148281	0.0178382	0.971513
ENSG00000138760	SCARB2	0.148101	0.00675105	0.794435
ENSG00000132589	FLOT2	0.147241	0.0388649	0.999578
ENSG00000175806	MSRA	0.146694	0.020441	0.984988
ENSG00000136026	CKAP4	0.145432	0.0389643	0.999578
ENSG00000135678	CPM	0.145373	0.0460186	0.999578
ENSG00000172824	CES4A	0.144226	0.0108583	0.921644
ENSG00000105402	NAPA	0.143447	0.0428938	0.999578
ENSG00000175040	CHST2	0.142355	0.0320517	0.999578
ENSG00000171105	INSR	0.141687	0.0190789	0.971513
ENSG00000165406	MARCHF8	0.141045	0.0259562	0.999578
ENSG00000117298	ECE1	0.140613	0.0490467	0.999578
ENSG00000124201	ZNFX1	0.140481	0.0335943	0.999578
ENSG00000135677	GNS	0.140413	0.0141593	0.971513
ENSG00000103005	USB1	0.140241	0.0207959	0.984988
ENSG00000111275	ALDH2	0.139778	0.0225639	0.988224
ENSG00000197746	PSAP	0.139731	0.0110396	0.921644
ENSG00000167850	CD300C	0.139094	0.0412719	0.999578
ENSG00000167815	PRDX2	0.138536	0.0453013	0.999578
ENSG00000077585	GPR137B	0.138355	0.0312308	0.999578
ENSG00000103876	FAH	0.138302	0.0163533	0.971513
ENSG00000173221	GLRX	0.136594	0.0197518	0.978875
ENSG00000164111	ANXA5	0.136238	0.0146936	0.971513
ENSG00000077420	APBB1IP	0.13601	0.0396262	0.999578
ENSG00000171298	GAA	0.135729	0.039892	0.999578
ENSG00000197122	SRC	0.135654	0.0422701	0.999578
ENSG00000106785	TRIM14	0.135186	0.00890175	0.898212
ENSG00000140280	LYSMD2	0.134798	0.0427793	0.999578
ENSG00000136826	KLF4	0.134524	0.0435073	0.999578
ENSG00000116260	QSOX1	0.133947	0.0131339	0.966327
ENSG00000166452	AKIP1	0.133909	0.0311597	0.999578
ENSG00000132109	TRIM21	0.1336	0.0483389	0.999578
ENSG00000100596	SPTLC2	0.132663	0.0114737	0.929368
ENSG00000163412	EIF4E3	0.131805	0.0261629	0.999578
ENSG00000108958	AC130689.1	0.13128	0.00311449	0.67876
ENSG00000105281	SLC1A5	0.131206	0.0313489	0.999578
ENSG00000128604	IRF5	0.130045	0.0225083	0.988224
ENSG00000111144	LTA4H	0.12992	0.0295026	0.999578
ENSG00000001036	FUCA2	0.129336	0.0122566	0.957645
ENSG00000214212	C19orf38	0.12909	0.0465571	0.999578
ENSG00000110077	MS4A6A	0.128876	0.0452041	0.999578
ENSG00000137752	CASP1	0.128721	0.0239915	0.994405
ENSG00000137216	TMEM63B	0.128584	0.00662545	0.794435
ENSG00000257923	CUX1	0.128045	0.00314766	0.67876
ENSG00000044115	CTNNA1	0.127966	0.042601	0.999578
ENSG00000058799	YIPF1	0.127845	0.0259863	0.999578
ENSG00000139629	GALNT6	0.127683	0.0149477	0.971513
ENSG00000176871	WSB2	0.127443	0.0269002	0.999578
ENSG00000014164	ZC3H3	0.127235	0.0162095	0.971513
ENSG00000215915	ATAD3C	0.12716	0.0307487	0.999578
ENSG00000110002	VWA5A	0.126477	0.00381049	0.67876
ENSG00000138246	DNAJC13	0.126316	0.0114029	0.927889
ENSG00000135596	MICAL1	0.125663	0.00929407	0.900501
ENSG00000184182	UBE2F	0.1255	0.0393147	0.999578
ENSG00000143162	CREG1	0.124901	0.0403598	0.999578
ENSG00000142961	MOB3C	0.124288	0.00648342	0.794435
ENSG00000143771	CNIH4	0.124075	0.0162559	0.971513
ENSG00000152684	PELO	0.123652	0.0356997	0.999578
ENSG00000067066	SP100	0.123431	0.0418729	0.999578
ENSG00000112335	SNX3	0.123332	0.0162299	0.971513
ENSG00000100462	PRMT5	0.123217	0.019148	0.971513
ENSG00000181804	SLC9A9	0.122345	0.00100537	0.529825
ENSG00000237973	MTCO1P12	0.122273	0.0324058	0.999578
ENSG00000100599	AL159141.1	0.122235	0.0120202	0.947668
ENSG00000106868	SUSD1	0.12208	0.00852842	0.881112
ENSG00000214110	LDHAP4	0.121373	0.0275237	0.999578
ENSG00000118217	ATF6	0.121065	0.0237705	0.988224
ENSG00000197006	METTL9	0.12098	0.031778	0.999578
ENSG00000169981	ZNF35	0.120573	0.0260098	0.999578
ENSG00000160255	ITGB2	0.120114	0.0364927	0.999578
ENSG00000132535	DLG4	0.120016	0.0243517	0.999578
ENSG00000143537	ADAM15	0.119812	0.0482991	0.999578
ENSG00000143554	SLC27A3	0.119618	0.0352032	0.999578
ENSG00000225697	SLC26A6	0.118742	0.00281248	0.67876
ENSG00000129465	RIPK3	0.118721	0.00464792	0.713678
ENSG00000099940	SNAP29	0.117893	0.000421901	0.363989
ENSG00000133874	RNF122	0.117669	0.0408297	0.999578
ENSG00000136147	PHF11	0.117372	0.0437528	0.999578
ENSG00000184319	RPL23AP82	0.117202	0.0393511	0.999578
ENSG00000093072	ADA2	0.116994	0.0216663	0.988224
ENSG00000064601	CTSA	0.116756	0.0183117	0.971513
ENSG00000166340	TPP1	0.116747	0.0156467	0.971513
ENSG00000013364	MVP	0.115284	0.0311377	0.999578
ENSG00000087460	GNAS	0.115228	0.0285346	0.999578
ENSG00000183401	CCDC159	0.115102	0.014279	0.971513
ENSG00000110931	CAMKK2	0.114337	0.0393477	0.999578
ENSG00000104805	NUCB1	0.113873	0.029061	0.999578
ENSG00000095321	CRAT	0.113477	0.0421182	0.999578
ENSG00000157693	TMEM268	0.112411	0.0358947	0.999578
ENSG00000122729	ACO1	0.112106	0.00548277	0.734875
ENSG00000160746	ANO10	0.111331	0.0387376	0.999578
ENSG00000142687	KIAA0319L	0.110878	0.0372767	0.999578
ENSG00000143110	C1orf162	0.110855	0.0205406	0.984988
ENSG00000103042	SLC38A7	0.110835	0.0169734	0.971513
ENSG00000165025	SYK	0.110111	0.029292	0.999578
ENSG00000026025	VIM	0.110066	0.0354371	0.999578
ENSG00000120725	SIL1	0.109116	0.0368068	0.999578
ENSG00000204673	AKT1S1	0.10908	0.0295531	0.999578
ENSG00000198225	FKBP1C	0.109065	0.0493378	0.999578
ENSG00000143624	INTS3	0.108939	0.00732092	0.806053
ENSG00000172432	GTPBP2	0.108044	0.0285224	0.999578
ENSG00000153113	CAST	0.107921	0.0274217	0.999578
ENSG00000079739	PGM1	0.106457	0.0164177	0.971513
ENSG00000164758	MED30	0.106443	0.0440472	0.999578
ENSG00000112367	FIG4	0.106293	0.00427455	0.686182
ENSG00000156515	HK1	0.106249	0.00355616	0.67876
ENSG00000100568	VTI1B	0.104241	0.0361464	0.999578
ENSG00000171115	GIMAP8	0.103083	0.0314366	0.999578
ENSG00000173950	XXYLT1	0.102698	0.0189383	0.971513
ENSG00000135506	OS9	0.102069	0.0348412	0.999578
ENSG00000186184	POLR1D	0.101347	0.01422	0.971513
ENSG00000044574	HSPA5	0.100813	0.0488943	0.999578
ENSG00000158019	BABAM2	0.100493	0.0132989	0.971513
ENSG00000131504	DIAPH1	0.100145	0.0107638	0.921644
ENSG00000100092	SH3BP1	0.100102	0.0479049	0.999578
ENSG00000011638	TMEM159	0.0997463	0.0280282	0.999578
ENSG00000102547	CAB39L	0.0993953	0.020918	0.984988
ENSG00000111684	LPCAT3	0.0992999	0.0217671	0.988224
ENSG00000134575	ACP2	0.0976522	0.035607	0.999578
ENSG00000198805	PNP	0.097585	0.0379338	0.999578
ENSG00000197548	ATG7	0.097566	0.0313189	0.999578
ENSG00000160766	GBAP1	0.0972524	0.0208841	0.984988
ENSG00000067225	PKM	0.0970308	0.0110706	0.921644
ENSG00000108465	CDK5RAP3	0.0968447	0.031488	0.999578
ENSG00000172732	MUS81	0.095881	0.0264137	0.999578
ENSG00000060971	ACAA1	0.0951168	0.0279931	0.999578
ENSG00000144455	SUMF1	0.0949112	0.0460081	0.999578
ENSG00000125863	MKKS	0.0948248	0.0391121	0.999578
ENSG00000176783	RUFY1	0.0947549	0.00594224	0.777245
ENSG00000093167	LRRFIP2	0.0937164	0.022689	0.988224
ENSG00000172757	CFL1	0.0922902	0.0429432	0.999578
ENSG00000160209	PDXK	0.0913678	0.0273802	0.999578
ENSG00000158773	USF1	0.0912571	0.0405127	0.999578
ENSG00000075413	MARK3	0.0904978	0.010389	0.921644
ENSG00000196588	MRTFA	0.0893934	0.042327	0.999578
ENSG00000141968	VAV1	0.0890474	0.0477295	0.999578
ENSG00000143164	DCAF6	0.0886403	0.0228367	0.988224
ENSG00000084754	HADHA	0.087085	0.00224394	0.604902
ENSG00000165102	HGSNAT	0.0868954	0.0191108	0.971513
ENSG00000123338	NCKAP1L	0.0861442	0.029426	0.999578
ENSG00000134333	LDHA	0.0860462	0.0175637	0.971513
ENSG00000213625	LEPROT	0.0859935	0.0454971	0.999578
ENSG00000115170	ACVR1	0.0849208	0.0302046	0.999578
ENSG00000141428	C18orf21	0.0848904	0.0454482	0.999578
ENSG00000026508	CD44	0.0848689	0.0276525	0.999578
ENSG00000106397	PLOD3	0.084532	0.0368307	0.999578
ENSG00000087008	ACOX3	0.0838131	0.0179376	0.971513
ENSG00000170266	GLB1	0.0828279	0.0236649	0.988224
ENSG00000198925	ATG9A	0.0826577	0.0395213	0.999578
ENSG00000003400	CASP10	0.0819214	0.0064848	0.794435
ENSG00000175213	ZNF408	0.0816598	0.0230361	0.988224
ENSG00000089060	SLC8B1	0.0803339	0.0227919	0.988224
ENSG00000072135	PTPN18	0.0787377	0.0181343	0.971513
ENSG00000160216	AGPAT3	0.0772317	0.0476807	0.999578
ENSG00000103544	VPS35L	0.0769845	0.0172356	0.971513
ENSG00000106617	PRKAG2	0.0761084	0.0472784	0.999578
ENSG00000122218	COPA	0.0760075	0.0373498	0.999578
ENSG00000109320	NFKB1	0.0759246	0.0430662	0.999578
ENSG00000069329	VPS35	0.0756092	0.0144206	0.971513
ENSG00000198624	CCDC69	0.0750158	0.0272848	0.999578
ENSG00000213699	SLC35F6	0.0745733	0.0375204	0.999578
ENSG00000137764	MAP2K5	0.0744765	0.0278199	0.999578
ENSG00000105953	OGDH	0.0741623	0.0323957	0.999578
ENSG00000129636	ITFG1	0.0726834	0.042795	0.999578
ENSG00000107882	SUFU	0.0714821	0.023785	0.988224
ENSG00000163812	ZDHHC3	0.0712407	0.0340617	0.999578
ENSG00000168439	STIP1	0.0702027	0.0296573	0.999578
ENSG00000104998	IL27RA	0.0665243	0.0485822	0.999578
ENSG00000169919	GUSB	0.0664306	0.0363505	0.999578
ENSG00000112679	DUSP22	0.0648713	0.0382929	0.999578
ENSG00000156599	ZDHHC5	0.0647191	0.0358509	0.999578
ENSG00000105771	SMG9	0.0641767	0.0222422	0.988224
ENSG00000117408	IPO13	0.0640387	0.026891	0.999578
ENSG00000108219	TSPAN14	0.061352	0.0328201	0.999578
ENSG00000103591	AAGAB	0.0595381	0.042463	0.999578
ENSG00000106105	GARS1	0.0579431	0.0455132	0.999578
ENSG00000162222	TTC9C	0.0577927	0.0305127	0.999578
ENSG00000166507	NDST2	0.0573379	0.0284374	0.999578
ENSG00000129691	ASH2L	0.0533824	0.0183872	0.971513
ENSG00000006831	ADIPOR2	0.0493106	0.0367673	0.999578
Model 2
ENSEMBL ID	Gene Symbol	log2FC	p	FDR-p
ENSG00000165949	IFI27	1.3661	0.00373566	0.999507
ENSG00000168070	MAJIN	1.29627	0.00169027	0.999507
ENSG00000240669	AC023424.1	0.911033	0.037723	0.999507
ENSG00000253763	IGHV3-6	0.900835	0.0343598	0.999507
ENSG00000184979	USP18	0.876376	0.000468066	0.751373
ENSG00000211651	IGLV1-44	0.872765	0.0021606	0.999507
ENSG00000211951	IGHV2-26	0.851601	0.00018546	0.409356
ENSG00000137959	IFI44L	0.850327	0.00802803	0.999507
ENSG00000134321	RSAD2	0.846232	0.0279823	0.999507
ENSG00000253451	IGLV2-28	0.842003	0.0179658	0.999507
ENSG00000211965	IGHV3-49	0.828019	0.000270381	0.530488
ENSG00000211648	IGLV1-47	0.813146	0.00504788	0.999507
ENSG00000211655	IGLV1-36	0.790221	0.00561926	0.999507
ENSG00000161133	USP41	0.776791	0.00610809	0.999507
ENSG00000178752	ERFE	0.760994	0.0418517	0.999507
ENSG00000211896	IGHG1	0.758129	0.0084398	0.999507
ENSG00000103723	AP3B2	0.755349	0.0105272	0.999507
ENSG00000102837	OLFM4	0.723466	0.0468745	0.999507
ENSG00000099864	PALM	0.700945	0.0475239	0.999507
ENSG00000211665	IGLV3-16	0.672061	0.0022886	0.999507
ENSG00000251546	IGKV1D-39	0.667715	0.00207311	0.999507
ENSG00000242371	IGKV1-39	0.664543	0.00225441	0.999507
ENSG00000211644	IGLV1-51	0.66096	0.0128546	0.999507
ENSG00000115155	OTOF	0.654553	0.0353325	0.999507
ENSG00000124196	GTSF1L	0.646163	0.022163	0.999507
ENSG00000211638	IGLV8-61	0.634299	0.0211607	0.999507
ENSG00000211677	IGLC2	0.632965	0.00759258	0.999507
ENSG00000239819	IGKV1D-8	0.631362	0.00375991	0.999507
ENSG00000211897	IGHG3	0.631234	0.0231702	0.999507
ENSG00000242887	IGHJ3	0.62619	0.000638714	0.939868
ENSG00000211679	IGLC3	0.622328	0.0075873	0.999507
ENSG00000211895	IGHA1	0.612621	0.0390886	0.999507
ENSG00000211685	IGLC7	0.601788	0.0101508	0.999507
ENSG00000016391	CHDH	0.597116	0.0252086	0.999507
ENSG00000154330	PGM5	0.596718	0.0285505	0.999507
ENSG00000211943	IGHV3-15	0.595665	0.00222561	0.999507
ENSG00000211653	IGLV1-40	0.595309	0.00652904	0.999507
ENSG00000137965	IFI44	0.594652	0.0288656	0.999507
ENSG00000211645	IGLV1-50	0.594586	0.00801604	0.999507
ENSG00000239855	IGKV1-6	0.58147	0.00979676	0.999507
ENSG00000211659	IGLV3-25	0.580366	0.00488591	0.999507
ENSG00000224607	IGKV1D-27	0.578552	0.00998431	0.999507
ENSG00000211666	IGLV2-14	0.577074	0.0102309	0.999507
ENSG00000211611	IGKV6-21	0.57509	0.0238733	0.999507
ENSG00000111331	OAS3	0.573204	0.0321826	0.999507
ENSG00000187608	ISG15	0.570175	0.0333545	0.999507
ENSG00000253497	IGKV1-13	0.566469	0.0143181	0.999507
ENSG00000211660	IGLV2-23	0.565416	0.0118725	0.999507
ENSG00000118113	MMP8	0.562462	0.0439684	0.999507
ENSG00000088827	SIGLEC1	0.561697	0.0452306	0.999507
ENSG00000253120	IGLV2-34	0.559117	0.0353234	0.999507
ENSG00000211669	IGLV3-10	0.556595	0.0437033	0.999507
ENSG00000211952	IGHV4-28	0.552507	0.00794665	0.999507
ENSG00000224373	IGHV4-59	0.552363	0.00187694	0.999507
ENSG00000240382	IGKV1-17	0.55206	0.0144325	0.999507
ENSG00000160932	LY6E	0.551364	0.0119945	0.999507
ENSG00000211945	IGHV1-18	0.545455	0.00232646	0.999507
ENSG00000241244	IGKV1D-16	0.540492	0.0325358	0.999507
ENSG00000211956	IGHV4-34	0.539959	0.00337006	0.999507
ENSG00000211664	IGLV2-18	0.53789	0.0221261	0.999507
ENSG00000211676	IGLJ2	0.537451	0.0110565	0.999507
ENSG00000211662	IGLV3-21	0.531457	0.0258798	0.999507
ENSG00000196141	SPATS2L	0.527056	0.00974338	0.999507
ENSG00000243466	IGKV1-5	0.52249	0.00995348	0.999507
ENSG00000211678	IGLJ3	0.517594	0.0160407	0.999507
ENSG00000111335	OAS2	0.512347	0.00488989	0.999507
ENSG00000244575	IGKV1-27	0.510642	0.0117535	0.999507
ENSG00000253755	IGHGP	0.510466	0.0480721	0.999507
ENSG00000241755	IGKV1-9	0.509809	0.0222251	0.999507
ENSG00000240854	AC117409.1	0.503202	0.0158282	0.999507
ENSG00000138646	HERC5	0.502309	0.0414059	0.999507
ENSG00000188290	HES4	0.497639	0.0125173	0.999507
ENSG00000164237	CMBL	0.496735	0.0497493	0.999507
ENSG00000253234	IGLV2-5	0.495325	0.0247024	0.999507
ENSG00000211750	TRBV24-1	0.493892	0.00117613	0.999507
ENSG00000129538	RNASE1	0.490399	0.0104658	0.999507
ENSG00000263417	GTSCR1	0.488631	0.0495169	0.999507
ENSG00000211970	IGHV4-61	0.484255	0.00923814	0.999507
ENSG00000154262	ABCA6	0.482574	0.0220355	0.999507
ENSG00000078081	LAMP3	0.481629	0.0309259	0.999507
ENSG00000211900	IGHJ6	0.472854	0.0139449	0.999507
ENSG00000170476	MZB1	0.471681	0.0289747	0.999507
ENSG00000145423	SFRP2	0.47058	0.0457921	0.999507
ENSG00000100116	GCAT	0.461457	0.0133062	0.999507
ENSG00000162069	BICDL2	0.461124	0.0267265	0.999507
ENSG00000254395	IGHV4-55	0.45787	0.0263176	0.999507
ENSG00000225964	NRIR	0.455331	0.0361119	0.999507
ENSG00000211673	IGLV3-1	0.455066	0.0151969	0.999507
ENSG00000223350	IGLV9-49	0.45418	0.0288972	0.999507
ENSG00000135451	TROAP	0.453571	0.0164081	0.999507
ENSG00000243290	IGKV1-12	0.452911	0.0342118	0.999507
ENSG00000188157	AGRN	0.449556	0.0206733	0.999507
ENSG00000240671	IGKV1-8	0.449124	0.0192271	0.999507
ENSG00000250036	IGKV1D-37	0.443327	0.0351698	0.999507
ENSG00000186998	EMID1	0.442761	0.00191325	0.999507
ENSG00000211966	IGHV5-51	0.440559	0.00738564	0.999507
ENSG00000126251	GPR42	0.439981	0.0130193	0.999507
ENSG00000231563	AL139288.1	0.439113	0.0371693	0.999507
ENSG00000094804	CDC6	0.435043	0.00398904	0.999507
ENSG00000089127	OAS1	0.435017	0.0181379	0.999507
ENSG00000133106	EPSTI1	0.430364	0.0473183	0.999507
ENSG00000254030	IGLC5	0.427944	0.0459998	0.999507
ENSG00000259261	IGHV4OR15-8	0.427755	0.0335411	0.999507
ENSG00000173898	SPTBN2	0.426989	0.0295579	0.999507
ENSG00000185897	FFAR3	0.425424	0.0141913	0.999507
ENSG00000239862	IGKV1-37	0.419934	0.0357183	0.999507
ENSG00000231507	LINC01353	0.417571	0.0155426	0.999507
ENSG00000240864	IGKV1-16	0.413157	0.0479947	0.999507
ENSG00000211946	IGHV3-20	0.410502	0.0374948	0.999507
ENSG00000211933	IGHV6-1	0.410474	0.0343125	0.999507
ENSG00000211962	IGHV1-46	0.410107	0.0451314	0.999507
ENSG00000223648	IGHV3-64	0.406379	0.0284323	0.999507
ENSG00000211598	IGKV4-1	0.395048	0.0289404	0.999507
ENSG00000211950	IGHV1-24	0.390524	0.0192142	0.999507
ENSG00000188599	NPIPP1	0.382098	0.00981751	0.999507
ENSG00000234742	AC144530.1	0.379422	0.044281	0.999507
ENSG00000242472	IGHJ5	0.376877	0.0224144	0.999507
ENSG00000165511	C10orf25	0.376593	0.00312437	0.999507
ENSG00000224067	AL354877.1	0.375918	0.0211674	0.999507
ENSG00000240041	IGHJ4	0.37195	0.0385892	0.999507
ENSG00000262902	MTCO1P40	0.369088	0.0179675	0.999507
ENSG00000234506	LINC01506	0.361585	0.00787103	0.999507
ENSG00000132329	RAMP1	0.357214	0.0214327	0.999507
ENSG00000188243	COMMD6	0.356626	0.0192129	0.999507
ENSG00000132530	XAF1	0.355422	0.0317258	0.999507
ENSG00000244398	AC116533.1	0.354568	0.0447913	0.999507
ENSG00000242076	IGKV1-33	0.350809	0.0378791	0.999507
ENSG00000239975	IGKV1D-33	0.348784	0.0396905	0.999507
ENSG00000232208	AL139415.1	0.347717	0.0353838	0.999507
ENSG00000236058	RPL17P36	0.347494	0.04408	0.999507
ENSG00000226525	RPS7P10	0.346883	0.0437039	0.999507
ENSG00000249741	AC093890.1	0.346545	0.0362355	0.999507
ENSG00000239264	TXNDC5	0.340113	0.0242524	0.999507
ENSG00000211860	TRAJ29	0.332986	0.0111097	0.999507
ENSG00000245888	NSMCE1-DT	0.32463	0.0216721	0.999507
ENSG00000156453	PCDH1	0.318004	0.0117551	0.999507
ENSG00000211873	TRAJ16	0.315104	0.0187445	0.999507
ENSG00000143228	NUF2	0.313606	0.0341702	0.999507
ENSG00000103148	NPRL3	0.313325	0.0263441	0.999507
ENSG00000168026	TTC21A	0.311827	0.000981366	0.999507
ENSG00000211858	TRAJ31	0.310706	0.0162411	0.999507
ENSG00000111863	ADTRP	0.307852	0.0064613	0.999507
ENSG00000125148	MT2A	0.305991	0.0279035	0.999507
ENSG00000243711	RPL21P116	0.305876	0.0457586	0.999507
ENSG00000143546	S100A8	0.304276	0.0483354	0.999507
ENSG00000211688	TRGJP2	0.304067	0.0488032	0.999507
ENSG00000136514	RTP4	0.302098	0.0305405	0.999507
ENSG00000231663	COA6-AS1	0.299978	0.0427102	0.999507
ENSG00000011590	ZBTB32	0.296109	0.018981	0.999507
ENSG00000060982	BCAT1	0.295962	0.0370429	0.999507
ENSG00000239470	AC011979.1	0.291786	0.0404965	0.999507
ENSG00000256338	RPL41P2	0.291744	0.0285996	0.999507
ENSG00000213791	AC104212.2	0.283769	0.0284216	0.999507
ENSG00000172382	PRSS27	0.283724	0.0336819	0.999507
ENSG00000233270	SNRPEP4	0.283358	0.0250441	0.999507
ENSG00000211872	TRAJ17	0.278924	0.0265992	0.999507
ENSG00000092621	PHGDH	0.274567	0.0305801	0.999507
ENSG00000127184	COX7C	0.273104	0.0477013	0.999507
ENSG00000211842	TRAJ47	0.272644	0.0364191	0.999507
ENSG00000146755	TRIM50	0.272143	0.0352059	0.999507
ENSG00000234741	GAS5	0.269319	0.0287246	0.999507
ENSG00000172172	MRPL13	0.267128	0.0134489	0.999507
ENSG00000166123	GPT2	0.266034	0.0116934	0.999507
ENSG00000149243	KLHL35	0.260005	0.0394434	0.999507
ENSG00000198734	F5	0.258902	0.00947133	0.999507
ENSG00000075275	CELSR1	0.25689	0.0152463	0.999507
ENSG00000110079	MS4A4A	0.256618	0.0207697	0.999507
ENSG00000103404	USP31	0.256467	0.0107977	0.999507
ENSG00000138772	ANXA3	0.254581	0.0480869	0.999507
ENSG00000005471	ABCB4	0.250467	0.00283167	0.999507
ENSG00000166527	CLEC4D	0.250279	0.0290372	0.999507
ENSG00000139618	BRCA2	0.24959	0.0289762	0.999507
ENSG00000089163	SIRT4	0.247592	0.0209588	0.999507
ENSG00000255571	MIR9-3HG	0.247179	0.0186631	0.999507
ENSG00000232938	RPL23AP87	0.246463	0.036563	0.999507
ENSG00000159214	CCDC24	0.246287	0.0129881	0.999507
ENSG00000135424	ITGA7	0.245351	0.0118537	0.999507
ENSG00000224614	TNK2-AS1	0.243763	0.0330222	0.999507
ENSG00000254852	NPIPA2	0.2429	0.0395597	0.999507
ENSG00000266017	MIR4477B	0.241561	0.0465566	0.999507
ENSG00000124256	ZBP1	0.241376	0.0386933	0.999507
ENSG00000163568	AIM2	0.240728	0.0333022	0.999507
ENSG00000260104	AC068338.1	0.240664	0.0475148	0.999507
ENSG00000165716	DIPK1B	0.235838	0.0457124	0.999507
ENSG00000185522	LMNTD2	0.231792	0.00558613	0.999507
ENSG00000251364	AC107884.1	0.230087	0.0135687	0.999507
ENSG00000213104	NPM1P46	0.230025	0.0492147	0.999507
ENSG00000128165	ADM2	0.22891	0.00957305	0.999507
ENSG00000248290	TNXA	0.2284	0.0374529	0.999507
ENSG00000211807	TRAV26-1	0.223494	0.0265472	0.999507
ENSG00000241106	HLA-DOB	0.222526	0.03198	0.999507
ENSG00000226499	AL136380.1	0.221271	0.0353467	0.999507
ENSG00000211898	IGHD	0.21814	0.0319901	0.999507
ENSG00000189283	FHIT	0.215941	0.0190111	0.999507
ENSG00000157152	SYN2	0.212719	0.013888	0.999507
ENSG00000138035	PNPT1	0.212406	0.0306769	0.999507
ENSG00000103528	SYT17	0.211754	0.0415487	0.999507
ENSG00000233261	FAM238A	0.207055	0.0234823	0.999507
ENSG00000261620	HMGN2P41	0.205993	0.0318717	0.999507
ENSG00000126246	IGFLR1	0.203896	0.0296776	0.999507
ENSG00000104783	KCNN4	0.203313	0.0116292	0.999507
ENSG00000050393	MCUR1	0.201762	0.00192952	0.999507
ENSG00000130812	ANGPTL6	0.199972	0.0449683	0.999507
ENSG00000141753	IGFBP4	0.199719	0.0444258	0.999507
ENSG00000171747	LGALS4	0.198837	0.0490583	0.999507
ENSG00000242952	RPSAP3	0.198044	0.0336233	0.999507
ENSG00000111319	SCNN1A	0.197685	0.0120206	0.999507
ENSG00000035720	STAP1	0.196307	0.00328358	0.999507
ENSG00000174600	CMKLR1	0.195966	0.00939678	0.999507
ENSG00000134809	TIMM10	0.195083	0.0377391	0.999507
ENSG00000241127	YAE1	0.194894	0.0134337	0.999507
ENSG00000171033	PKIA	0.19467	0.0204537	0.999507
ENSG00000253982	AC100810.1	0.19361	0.0447524	0.999507
ENSG00000142676	RPL11	0.192633	0.0461907	0.999507
ENSG00000223529	EEF1A1P8	0.187494	0.0189299	0.999507
ENSG00000173715	C11orf80	0.184092	0.00350128	0.999507
ENSG00000237489	C10orf143	0.183935	0.0309771	0.999507
ENSG00000110777	POU2AF1	0.182769	0.02023	0.999507
ENSG00000211787	TRAV8-3	0.182163	0.0236872	0.999507
ENSG00000247271	ZBED5-AS1	0.182161	0.00669074	0.999507
ENSG00000080986	NDC80	0.180439	0.0368698	0.999507
ENSG00000102796	DHRS12	0.17839	0.02621	0.999507
ENSG00000166436	TRIM66	0.17619	0.014502	0.999507
ENSG00000172731	LRRC20	0.176136	0.00518571	0.999507
ENSG00000120675	DNAJC15	0.174949	0.0240549	0.999507
ENSG00000224261	RPSAP18	0.174498	0.0378631	0.999507
ENSG00000139914	FITM1	0.173867	0.0462752	0.999507
ENSG00000106624	AEBP1	0.172524	0.0435155	0.999507
ENSG00000173926	MARCHF3	0.172234	0.0261093	0.999507
ENSG00000108984	MAP2K6	0.171262	0.0154698	0.999507
ENSG00000137814	HAUS2	0.169871	0.0247315	0.999507
ENSG00000155363	MOV10	0.168815	0.0262004	0.999507
ENSG00000152558	TMEM123	0.165291	0.0343722	0.999507
ENSG00000007968	E2F2	0.164994	0.0300018	0.999507
ENSG00000211764	TRBJ2-1	0.164121	0.0477577	0.999507
ENSG00000132256	TRIM5	0.160873	0.0488717	0.999507
ENSG00000248508	SRP14-AS1	0.160603	0.0207168	0.999507
ENSG00000109762	SNX25	0.160362	0.024882	0.999507
ENSG00000022840	RNF10	0.16036	0.0480013	0.999507
ENSG00000105939	ZC3HAV1	0.159603	0.00870649	0.999507
ENSG00000246223	LINC01550	0.157542	0.0199579	0.999507
ENSG00000126243	LRFN3	0.156448	0.0250857	0.999507
ENSG00000167815	PRDX2	0.15621	0.0286921	0.999507
ENSG00000137265	IRF4	0.155501	0.0371925	0.999507
ENSG00000230383	AC009245.1	0.154755	0.0459544	0.999507
ENSG00000175040	CHST2	0.15408	0.0171201	0.999507
ENSG00000149582	TMEM25	0.153324	0.0292385	0.999507
ENSG00000124243	BCAS4	0.152695	0.0427414	0.999507
ENSG00000235989	MORC2-AS1	0.152277	0.0375753	0.999507
ENSG00000090975	PITPNM2	0.151846	0.0219763	0.999507
ENSG00000077238	IL4R	0.148633	0.0179586	0.999507
ENSG00000134627	PIWIL4	0.148256	0.0231606	0.999507
ENSG00000248569	AC026410.3	0.1482	0.0214068	0.999507
ENSG00000215915	ATAD3C	0.148095	0.0140942	0.999507
ENSG00000184319	RPL23AP82	0.146289	0.0130852	0.999507
ENSG00000100410	PHF5A	0.146011	0.049401	0.999507
ENSG00000145476	CYP4V2	0.145804	0.032645	0.999507
ENSG00000124097	HMGB1P1	0.144687	0.0387215	0.999507
ENSG00000077585	GPR137B	0.143944	0.0258626	0.999507
ENSG00000168734	PKIG	0.142911	0.0427455	0.999507
ENSG00000163170	BOLA3	0.142599	0.0439783	0.999507
ENSG00000124225	PMEPA1	0.14237	0.0438655	0.999507
ENSG00000079263	SP140	0.140297	0.0205173	0.999507
ENSG00000106785	TRIM14	0.140268	0.00907886	0.999507
ENSG00000113368	LMNB1	0.139336	0.0401001	0.999507
ENSG00000133256	PDE6B	0.138297	0.011773	0.999507
ENSG00000249264	EEF1A1P9	0.137464	0.0482514	0.999507
ENSG00000159885	ZNF222	0.13673	0.0404552	0.999507
ENSG00000148110	MFSD14B	0.136537	0.0330172	0.999507
ENSG00000141295	SCRN2	0.136065	0.0195298	0.999507
ENSG00000185730	ZNF696	0.135847	0.0299543	0.999507
ENSG00000166452	AKIP1	0.13549	0.0374696	0.999507
ENSG00000204387	SNHG32	0.133832	0.0391501	0.999507
ENSG00000169981	ZNF35	0.133615	0.0144146	0.999507
ENSG00000106399	RPA3	0.132588	0.0448588	0.999507
ENSG00000186265	BTLA	0.132048	0.0492004	0.999507
ENSG00000149809	TM7SF2	0.13113	0.0462332	0.999507
ENSG00000102547	CAB39L	0.129947	0.00301186	0.999507
ENSG00000226979	LTA	0.129167	0.0426757	0.999507
ENSG00000065485	PDIA5	0.12914	0.0426139	0.999507
ENSG00000139629	GALNT6	0.128435	0.00941425	0.999507
ENSG00000119599	DCAF4	0.126601	0.0466463	0.999507
ENSG00000172824	CES4A	0.125768	0.0207373	0.999507
ENSG00000165629	ATP5F1C	0.124931	0.0432273	0.999507
ENSG00000171843	MLLT3	0.12342	0.0115377	0.999507
ENSG00000067221	STOML1	0.122199	0.036815	0.999507
ENSG00000117091	CD48	0.11942	0.0292088	0.999507
ENSG00000164758	MED30	0.118515	0.0335636	0.999507
ENSG00000171132	PRKCE	0.117407	0.0313349	0.999507
ENSG00000181804	SLC9A9	0.115619	0.00144318	0.999507
ENSG00000134291	TMEM106C	0.113861	0.0275972	0.999507
ENSG00000119431	HDHD3	0.113647	0.0434703	0.999507
ENSG00000129158	SERGEF	0.11144	0.0377831	0.999507
ENSG00000106868	SUSD1	0.111098	0.0142394	0.999507
ENSG00000170631	ZNF16	0.110912	0.0165807	0.999507
ENSG00000261087	ZNNT1	0.110016	0.011231	0.999507
ENSG00000182197	EXT1	0.109948	0.0393213	0.999507
ENSG00000172732	MUS81	0.109541	0.0130207	0.999507
ENSG00000105810	CDK6	0.108701	0.0272866	0.999507
ENSG00000100568	VTI1B	0.107267	0.0408646	0.999507
ENSG00000136770	DNAJC1	0.106679	0.0178105	0.999507
ENSG00000183696	UPP1	0.106125	0.0403803	0.999507
ENSG00000166228	PCBD1	0.105253	0.0489932	0.999507
ENSG00000048028	USP28	0.104669	0.0388676	0.999507
ENSG00000122034	GTF3A	0.104428	0.0193841	0.999507
ENSG00000110002	VWA5A	0.103653	0.0192349	0.999507
ENSG00000125863	MKKS	0.103413	0.0318303	0.999507
ENSG00000166847	DCTN5	0.102091	0.0203156	0.999507
ENSG00000196456	ZNF775	0.101996	0.0478343	0.999507
ENSG00000197879	MYO1C	0.100198	0.0440893	0.999507
ENSG00000170085	SIMC1	0.099187	0.0114171	0.999507
ENSG00000129484	PARP2	0.0990561	0.0465908	0.999507
ENSG00000146232	NFKBIE	0.0989653	0.0287659	0.999507
ENSG00000139291	TMEM19	0.0989401	0.0310042	0.999507
ENSG00000090861	AARS1	0.0975275	0.0282976	0.999507
ENSG00000140386	SCAPER	0.0973797	0.0454715	0.999507
ENSG00000108958	AC130689.1	0.0973405	0.0319303	0.999507
ENSG00000184574	LPAR5	0.0956033	0.0393079	0.999507
ENSG00000011638	TMEM159	0.0952872	0.0441419	0.999507
ENSG00000010219	DYRK4	0.0951173	0.041744	0.999507
ENSG00000186184	POLR1D	0.0949879	0.0285062	0.999507
ENSG00000122729	ACO1	0.0949596	0.0223502	0.999507
ENSG00000106123	EPHB6	0.0927372	0.0381242	0.999507
ENSG00000042088	TDP1	0.0921083	0.00658622	0.999507
ENSG00000073849	ST6GAL1	0.0913478	0.0170717	0.999507
ENSG00000144468	RHBDD1	0.0902103	0.00720712	0.999507
ENSG00000131504	DIAPH1	0.0894176	0.024562	0.999507
ENSG00000114861	FOXP1	0.0889418	0.0130176	0.999507
ENSG00000115170	ACVR1	0.088242	0.024877	0.999507
ENSG00000182307	C8orf33	0.0882252	0.0162127	0.999507
ENSG00000136861	CDK5RAP2	0.0880188	0.0392923	0.999507
ENSG00000112130	RNF8	0.0876779	0.0312924	0.999507
ENSG00000141428	C18orf21	0.0870618	0.0466306	0.999507
ENSG00000099940	SNAP29	0.0850404	0.00973209	0.999507
ENSG00000146463	ZMYM4	0.0846783	0.0422444	0.999507
ENSG00000087008	ACOX3	0.0829175	0.0237789	0.999507
ENSG00000129465	RIPK3	0.0823348	0.0415141	0.999507
ENSG00000137764	MAP2K5	0.0823311	0.0183596	0.999507
ENSG00000149474	KAT14	0.0813126	0.0318394	0.999507
ENSG00000117481	NSUN4	0.0801385	0.0341296	0.999507
ENSG00000147457	CHMP7	0.0795835	0.0113951	0.999507
ENSG00000003400	CASP10	0.0793954	0.00853617	0.999507
ENSG00000065357	DGKA	0.079295	0.0437161	0.999507
ENSG00000107959	PITRM1	0.0787274	0.0353774	0.999507
ENSG00000219545	UMAD1	0.0786793	0.0396586	0.999507
ENSG00000189091	SF3B3	0.078415	0.0365446	0.999507
ENSG00000185404	SP140L	0.0782009	0.029888	0.999507
ENSG00000103353	UBFD1	0.0780789	0.0145841	0.999507
ENSG00000213588	ZBTB9	0.0775761	0.0453841	0.999507
ENSG00000109971	HSPA8	0.0768177	0.049396	0.999507
ENSG00000170515	PA2G4	0.0766224	0.0356573	0.999507
ENSG00000107175	CREB3	0.0762776	0.04945	0.999507
ENSG00000006695	COX10	0.076021	0.0334063	0.999507
ENSG00000100220	RTCB	0.0755682	0.0270902	0.999507
ENSG00000107625	DDX50	0.0746369	0.0413326	0.999507
ENSG00000118707	TGIF2	0.0745657	0.0196993	0.999507
ENSG00000163399	ATP1A1	0.0743066	0.0390896	0.999507
ENSG00000163468	CCT3	0.073895	0.0294235	0.999507
ENSG00000168439	STIP1	0.071872	0.0309781	0.999507
ENSG00000130305	NSUN5	0.0715263	0.0443049	0.999507
ENSG00000166167	BTRC	0.0714423	0.044786	0.999507
ENSG00000103591	AAGAB	0.0712577	0.0184607	0.999507
ENSG00000124571	XPO5	0.0711933	0.0409125	0.999507
ENSG00000110107	PRPF19	0.0710214	0.0484699	0.999507
ENSG00000117408	IPO13	0.0703491	0.0160424	0.999507
ENSG00000106105	GARS1	0.0697044	0.0189393	0.999507
ENSG00000204178	MACO1	0.0680941	0.02413	0.999507
ENSG00000104998	IL27RA	0.0675735	0.0496681	0.999507
ENSG00000134684	YARS1	0.067387	0.0484275	0.999507
ENSG00000090621	PABPC4	0.0672794	0.0475749	0.999507
ENSG00000143157	POGK	0.0657727	0.0344807	0.999507
ENSG00000205531	NAP1L4	0.0655798	0.0381562	0.999507
ENSG00000145191	EIF2B5	0.0633027	0.025559	0.999507
ENSG00000113407	TARS1	0.0631148	0.0447137	0.999507
ENSG00000006125	AP2B1	0.0625103	0.0391797	0.999507
ENSG00000152234	ATP5F1A	0.0618481	0.0344379	0.999507
ENSG00000132801	ZSWIM3	0.0614051	0.0471208	0.999507
ENSG00000070770	CSNK2A2	0.0600373	0.0164513	0.999507
ENSG00000179151	EDC3	0.0599281	0.0417869	0.999507
ENSG00000105771	SMG9	0.0586244	0.0410261	0.999507
ENSG00000184056	VPS33B	0.0567153	0.0387712	0.999507
ENSG00000100221	JOSD1	0.0553345	0.0261033	0.999507
ENSG00000132670	PTPRA	0.0543312	0.0122557	0.999507
ENSG00000084754	HADHA	0.0543052	0.0459385	0.999507
ENSG00000137817	PARP6	0.0530082	0.0493878	0.999507
ENSG00000157014	TATDN2	0.053008	0.0164516	0.999507
ENSG00000120029	ARMH3	0.052259	0.042909	0.999507
Model 3
ENSEMBL ID	Gene Symbol	log2FC	p	FDR-p
ENSG00000168070	MAJIN	1.31521	0.00171998	0.999998
ENSG00000165949	IFI27	0.965873	0.0270958	0.999998
ENSG00000240669	AC023424.1	0.90843	0.0394995	0.999998
ENSG00000253451	IGLV2-28	0.842896	0.0170759	0.999998
ENSG00000211951	IGHV2-26	0.841316	0.00022657	0.500097
ENSG00000211965	IGHV3-49	0.770538	0.000677555	0.999998
ENSG00000211651	IGLV1-44	0.764947	0.00571586	0.999998
ENSG00000102837	OLFM4	0.758755	0.0370951	0.999998
ENSG00000184979	USP18	0.754785	0.00399537	0.999998
ENSG00000103723	AP3B2	0.748421	0.0120159	0.999998
ENSG00000211648	IGLV1-47	0.724621	0.00842023	0.999998
ENSG00000211655	IGLV1-36	0.718756	0.00908924	0.999998
ENSG00000099864	PALM	0.70561	0.0474966	0.999998
ENSG00000137959	IFI44L	0.676467	0.0469607	0.999998
ENSG00000161133	USP41	0.664517	0.0242159	0.999998
ENSG00000211644	IGLV1-51	0.660047	0.0138592	0.999998
ENSG00000211896	IGHG1	0.653518	0.021057	0.999998
ENSG00000251546	IGKV1D-39	0.651673	0.00265651	0.999998
ENSG00000242371	IGKV1-39	0.647543	0.00294643	0.999998
ENSG00000124196	GTSF1L	0.646483	0.0252663	0.999998
ENSG00000211665	IGLV3-16	0.645346	0.00315294	0.999998
ENSG00000211638	IGLV8-61	0.619922	0.0245117	0.999998
ENSG00000239819	IGKV1D-8	0.60816	0.00537996	0.999998
ENSG00000211897	IGHG3	0.60813	0.0219404	0.999998
ENSG00000211895	IGHA1	0.588294	0.0467166	0.999998
ENSG00000016391	CHDH	0.585188	0.0235329	0.999998
ENSG00000211677	IGLC2	0.581202	0.0111786	0.999998
ENSG00000118113	MMP8	0.574942	0.0409766	0.999998
ENSG00000224607	IGKV1D-27	0.57414	0.00994787	0.999998
ENSG00000154330	PGM5	0.571706	0.0381402	0.999998
ENSG00000211666	IGLV2-14	0.570235	0.0112681	0.999998
ENSG00000211679	IGLC3	0.569058	0.011529	0.999998
ENSG00000242887	IGHJ3	0.567106	0.00183347	0.999998
ENSG00000253120	IGLV2-34	0.564168	0.0337072	0.999998
ENSG00000211935	IGHV1-3	0.561597	0.0469499	0.999998
ENSG00000211672	IGLV4-3	0.55985	0.0492872	0.999998
ENSG00000211943	IGHV3-15	0.558272	0.00456515	0.999998
ENSG00000211611	IGKV6-21	0.556361	0.0275194	0.999998
ENSG00000211660	IGLV2-23	0.554837	0.013977	0.999998
ENSG00000211685	IGLC7	0.551856	0.017423	0.999998
ENSG00000211653	IGLV1-40	0.547947	0.0101531	0.999998
ENSG00000211952	IGHV4-28	0.547666	0.00863936	0.999998
ENSG00000224373	IGHV4-59	0.547013	0.00222617	0.999998
ENSG00000211659	IGLV3-25	0.5456	0.00687474	0.999998
ENSG00000012223	LTF	0.54277	0.0439357	0.999998
ENSG00000211956	IGHV4-34	0.540464	0.00356459	0.999998
ENSG00000211645	IGLV1-50	0.537665	0.0135576	0.999998
ENSG00000239855	IGKV1-6	0.536072	0.0155086	0.999998
ENSG00000211945	IGHV1-18	0.535022	0.00281044	0.999998
ENSG00000253497	IGKV1-13	0.533249	0.0204958	0.999998
ENSG00000211664	IGLV2-18	0.524186	0.0261081	0.999998
ENSG00000240382	IGKV1-17	0.512832	0.0206625	0.999998
ENSG00000240854	AC117409.1	0.510868	0.0146695	0.999998
ENSG00000243466	IGKV1-5	0.502818	0.0123529	0.999998
ENSG00000160932	LY6E	0.501128	0.0284725	0.999998
ENSG00000244575	IGKV1-27	0.496368	0.0134802	0.999998
ENSG00000188290	HES4	0.488996	0.0152032	0.999998
ENSG00000211676	IGLJ2	0.488793	0.0189059	0.999998
ENSG00000129538	RNASE1	0.484883	0.0116406	0.999998
ENSG00000241755	IGKV1-9	0.484255	0.0298124	0.999998
ENSG00000211970	IGHV4-61	0.476279	0.0108465	0.999998
ENSG00000162069	BICDL2	0.469535	0.0249156	0.999998
ENSG00000253234	IGLV2-5	0.469201	0.033859	0.999998
ENSG00000211678	IGLJ3	0.463272	0.0271634	0.999998
ENSG00000223350	IGLV9-49	0.455679	0.0288505	0.999998
ENSG00000231563	AL139288.1	0.455032	0.0303403	0.999998
ENSG00000211900	IGHJ6	0.454857	0.0165551	0.999998
ENSG00000254395	IGHV4-55	0.452713	0.0288308	0.999998
ENSG00000100116	GCAT	0.451825	0.016314	0.999998
ENSG00000111335	OAS2	0.450092	0.0161294	0.999998
ENSG00000126251	GPR42	0.436508	0.0142902	0.999998
ENSG00000186998	EMID1	0.436404	0.00242605	0.999998
ENSG00000259261	IGHV4OR15-8	0.435973	0.0310956	0.999998
ENSG00000154262	ABCA6	0.435568	0.0382734	0.999998
ENSG00000240671	IGKV1-8	0.433016	0.0244305	0.999998
ENSG00000135451	TROAP	0.431924	0.021875	0.999998
ENSG00000211966	IGHV5-51	0.428636	0.00816589	0.999998
ENSG00000211673	IGLV3-1	0.42788	0.0219543	0.999998
ENSG00000250036	IGKV1D-37	0.426107	0.043028	0.999998
ENSG00000196141	SPATS2L	0.423983	0.0424787	0.999998
ENSG00000185897	FFAR3	0.423823	0.0150775	0.999998
ENSG00000094804	CDC6	0.423288	0.00442955	0.999998
ENSG00000170476	MZB1	0.421224	0.0421799	0.999998
ENSG00000243290	IGKV1-12	0.419481	0.0456603	0.999998
ENSG00000231507	LINC01353	0.414521	0.0166793	0.999998
ENSG00000223648	IGHV3-64	0.408354	0.028794	0.999998
ENSG00000173898	SPTBN2	0.406205	0.03876	0.999998
ENSG00000211962	IGHV1-46	0.404486	0.0469206	0.999998
ENSG00000211933	IGHV6-1	0.403675	0.0375365	0.999998
ENSG00000188157	AGRN	0.40304	0.0425534	0.999998
ENSG00000239862	IGKV1-37	0.397669	0.0464027	0.999998
ENSG00000089127	OAS1	0.386055	0.0409034	0.999998
ENSG00000211750	TRBV24-1	0.385601	0.00955955	0.999998
ENSG00000262902	MTCO1P40	0.380006	0.0149707	0.999998
ENSG00000165511	C10orf25	0.379728	0.00290145	0.999998
ENSG00000211950	IGHV1-24	0.375127	0.0250711	0.999998
ENSG00000211598	IGKV4-1	0.370066	0.0392519	0.999998
ENSG00000242472	IGHJ5	0.367463	0.0264694	0.999998
ENSG00000224067	AL354877.1	0.366705	0.0255296	0.999998
ENSG00000132329	RAMP1	0.359189	0.0194434	0.999998
ENSG00000249741	AC093890.1	0.358168	0.0306702	0.999998
ENSG00000240041	IGHJ4	0.355738	0.0477619	0.999998
ENSG00000232208	AL139415.1	0.350569	0.0350003	0.999998
ENSG00000188243	COMMD6	0.350238	0.0227191	0.999998
ENSG00000188599	NPIPP1	0.341171	0.0174143	0.999998
ENSG00000239264	TXNDC5	0.339043	0.0246951	0.999998
ENSG00000234506	LINC01506	0.338097	0.012424	0.999998
ENSG00000245888	NSMCE1-DT	0.323359	0.0230952	0.999998
ENSG00000143228	NUF2	0.320416	0.0301872	0.999998
ENSG00000211688	TRGJP2	0.31671	0.0430053	0.999998
ENSG00000156453	PCDH1	0.316674	0.0119165	0.999998
ENSG00000211873	TRAJ16	0.315945	0.019014	0.999998
ENSG00000211860	TRAJ29	0.313613	0.0179462	0.999998
ENSG00000111863	ADTRP	0.311268	0.00553951	0.999998
ENSG00000103148	NPRL3	0.306201	0.0312434	0.999998
ENSG00000211858	TRAJ31	0.305425	0.0184802	0.999998
ENSG00000168026	TTC21A	0.296891	0.00172317	0.999998
ENSG00000125148	MT2A	0.288697	0.0427884	0.999998
ENSG00000172382	PRSS27	0.283757	0.0348927	0.999998
ENSG00000233270	SNRPEP4	0.278506	0.0287626	0.999998
ENSG00000211842	TRAJ47	0.276656	0.0353329	0.999998
ENSG00000211872	TRAJ17	0.272746	0.0287483	0.999998
ENSG00000256338	RPL41P2	0.271531	0.0418036	0.999998
ENSG00000011590	ZBTB32	0.268139	0.0320448	0.999998
ENSG00000146755	TRIM50	0.266561	0.0402599	0.999998
ENSG00000213791	AC104212.2	0.266146	0.0359584	0.999998
ENSG00000092621	PHGDH	0.265904	0.0342061	0.999998
ENSG00000234741	GAS5	0.262294	0.0330714	0.999998
ENSG00000149243	KLHL35	0.260909	0.0398919	0.999998
ENSG00000198734	F5	0.259468	0.00989292	0.999998
ENSG00000172172	MRPL13	0.258208	0.0165861	0.999998
ENSG00000166527	CLEC4D	0.25729	0.0254769	0.999998
ENSG00000103404	USP31	0.256847	0.0101344	0.999998
ENSG00000138772	ANXA3	0.255726	0.0484088	0.999998
ENSG00000005471	ABCB4	0.253992	0.00233466	0.999998
ENSG00000159214	CCDC24	0.252399	0.0115327	0.999998
ENSG00000166123	GPT2	0.252042	0.016843	0.999998
ENSG00000075275	CELSR1	0.250931	0.0176794	0.999998
ENSG00000110079	MS4A4A	0.249648	0.025514	0.999998
ENSG00000135424	ITGA7	0.249152	0.0109492	0.999998
ENSG00000232938	RPL23AP87	0.248268	0.0365339	0.999998
ENSG00000255571	MIR9-3HG	0.245708	0.0199624	0.999998
ENSG00000089163	SIRT4	0.243511	0.0230966	0.999998
ENSG00000260104	AC068338.1	0.242362	0.0471005	0.999998
ENSG00000165716	DIPK1B	0.239902	0.0409216	0.999998
ENSG00000224614	TNK2-AS1	0.238892	0.0366296	0.999998
ENSG00000163568	AIM2	0.235134	0.0380819	0.999998
ENSG00000139618	BRCA2	0.233236	0.0380144	0.999998
ENSG00000185522	LMNTD2	0.230182	0.00616968	0.999998
ENSG00000251364	AC107884.1	0.227682	0.0152053	0.999998
ENSG00000248290	TNXA	0.225283	0.0416792	0.999998
ENSG00000241106	HLA-DOB	0.224258	0.0281573	0.999998
ENSG00000128165	ADM2	0.221561	0.0119374	0.999998
ENSG00000211899	IGHM	0.221249	0.0417685	0.999998
ENSG00000226499	AL136380.1	0.219069	0.0361386	0.999998
ENSG00000264781	MIR4537	0.217515	0.0427338	0.999998
ENSG00000186806	VSIG10L	0.216412	0.0473351	0.999998
ENSG00000211898	IGHD	0.216407	0.0338357	0.999998
ENSG00000189283	FHIT	0.213776	0.0180154	0.999998
ENSG00000157152	SYN2	0.208721	0.0150328	0.999998
ENSG00000211807	TRAV26-1	0.207665	0.0390866	0.999998
ENSG00000215529	EFCAB8	0.205068	0.031911	0.999998
ENSG00000233261	FAM238A	0.205054	0.0251719	0.999998
ENSG00000050393	MCUR1	0.200578	0.00210033	0.999998
ENSG00000130812	ANGPTL6	0.200438	0.044666	0.999998
ENSG00000261620	HMGN2P41	0.199472	0.0377745	0.999998
ENSG00000104783	KCNN4	0.199172	0.014045	0.999998
ENSG00000174600	CMKLR1	0.198217	0.00908631	0.999998
ENSG00000241127	YAE1	0.197248	0.0127233	0.999998
ENSG00000111319	SCNN1A	0.196541	0.0128628	0.999998
ENSG00000126246	IGFLR1	0.1957	0.0331954	0.999998
ENSG00000035720	STAP1	0.194797	0.00363116	0.999998
ENSG00000171033	PKIA	0.191389	0.021416	0.999998
ENSG00000242952	RPSAP3	0.191073	0.037431	0.999998
ENSG00000223529	EEF1A1P8	0.188274	0.0180213	0.999998
ENSG00000237489	C10orf143	0.185175	0.0307785	0.999998
ENSG00000173715	C11orf80	0.183036	0.0036969	0.999998
ENSG00000110777	POU2AF1	0.181254	0.0206606	0.999998
ENSG00000080986	NDC80	0.177536	0.0409935	0.999998
ENSG00000166436	TRIM66	0.176575	0.0141566	0.999998
ENSG00000102796	DHRS12	0.175398	0.0298644	0.999998
ENSG00000172731	LRRC20	0.174625	0.00577566	0.999998
ENSG00000120675	DNAJC15	0.173163	0.0245998	0.999998
ENSG00000211787	TRAV8-3	0.172862	0.0294149	0.999998
ENSG00000247271	ZBED5-AS1	0.17216	0.00851015	0.999998
ENSG00000106624	AEBP1	0.171784	0.0434215	0.999998
ENSG00000173926	MARCHF3	0.171419	0.0268136	0.999998
ENSG00000137814	HAUS2	0.167621	0.02613	0.999998
ENSG00000108984	MAP2K6	0.167589	0.0179069	0.999998
ENSG00000224261	RPSAP18	0.167122	0.042874	0.999998
ENSG00000155363	MOV10	0.163416	0.032276	0.999998
ENSG00000152558	TMEM123	0.162369	0.0382484	0.999998
ENSG00000248508	SRP14-AS1	0.160885	0.0207018	0.999998
ENSG00000126243	LRFN3	0.160185	0.0219104	0.999998
ENSG00000109762	SNX25	0.159644	0.0261325	0.999998
ENSG00000105939	ZC3HAV1	0.156137	0.0104828	0.999998
ENSG00000007968	E2F2	0.155394	0.0376245	0.999998
ENSG00000246223	LINC01550	0.152629	0.0227739	0.999998
ENSG00000137265	IRF4	0.152602	0.0406058	0.999998
ENSG00000090975	PITPNM2	0.151013	0.0210885	0.999998
ENSG00000260174	AC111152.3	0.150757	0.0427236	0.999998
ENSG00000149582	TMEM25	0.150751	0.0298138	0.999998
ENSG00000124243	BCAS4	0.150526	0.0448993	0.999998
ENSG00000175040	CHST2	0.150338	0.0198472	0.999998
ENSG00000077238	IL4R	0.148848	0.0185313	0.999998
ENSG00000134627	PIWIL4	0.148334	0.0237604	0.999998
ENSG00000215915	ATAD3C	0.148169	0.0147192	0.999998
ENSG00000077585	GPR137B	0.146128	0.0199071	0.999998
ENSG00000184319	RPL23AP82	0.145776	0.013952	0.999998
ENSG00000145476	CYP4V2	0.145293	0.0336498	0.999998
ENSG00000124097	HMGB1P1	0.14505	0.0395721	0.999998
ENSG00000235989	MORC2-AS1	0.144808	0.046121	0.999998
ENSG00000167815	PRDX2	0.144537	0.0385642	0.999998
ENSG00000124225	PMEPA1	0.143659	0.0431963	0.999998
ENSG00000196345	ZKSCAN7	0.142517	0.0477765	0.999998
ENSG00000248569	AC026410.3	0.141497	0.0275745	0.999998
ENSG00000113368	LMNB1	0.141148	0.0386098	0.999998
ENSG00000168734	PKIG	0.140187	0.0478995	0.999998
ENSG00000159885	ZNF222	0.138521	0.0371821	0.999998
ENSG00000141295	SCRN2	0.138405	0.0166328	0.999998
ENSG00000185730	ZNF696	0.137539	0.0284914	0.999998
ENSG00000106785	TRIM14	0.137383	0.0110875	0.999998
ENSG00000079263	SP140	0.136622	0.024737	0.999998
ENSG00000133256	PDE6B	0.135686	0.0129846	0.999998
ENSG00000148110	MFSD14B	0.135553	0.0353259	0.999998
ENSG00000189306	RRP7A	0.134364	0.0453841	0.999998
ENSG00000169981	ZNF35	0.132379	0.0159052	0.999998
ENSG00000102547	CAB39L	0.13173	0.00259436	0.999998
ENSG00000166452	AKIP1	0.130924	0.0437666	0.999998
ENSG00000204387	SNHG32	0.127856	0.0428197	0.999998
ENSG00000106399	RPA3	0.12747	0.047725	0.999998
ENSG00000065485	PDIA5	0.126923	0.0430785	0.999998
ENSG00000139629	GALNT6	0.126692	0.0108387	0.999998
ENSG00000119599	DCAF4	0.125913	0.0474276	0.999998
ENSG00000172824	CES4A	0.125508	0.0218958	0.999998
ENSG00000226979	LTA	0.125486	0.0487877	0.999998
ENSG00000165629	ATP5F1C	0.122743	0.0478953	0.999998
ENSG00000171843	MLLT3	0.12223	0.0127661	0.999998
ENSG00000067221	STOML1	0.120266	0.0397497	0.999998
ENSG00000171132	PRKCE	0.115504	0.0332086	0.999998
ENSG00000181804	SLC9A9	0.11534	0.00154769	0.999998
ENSG00000164758	MED30	0.114535	0.0379714	0.999998
ENSG00000117091	CD48	0.114346	0.0325928	0.999998
ENSG00000119431	HDHD3	0.112243	0.0451127	0.999998
ENSG00000106868	SUSD1	0.112192	0.0139692	0.999998
ENSG00000134291	TMEM106C	0.111838	0.0299977	0.999998
ENSG00000182197	EXT1	0.111773	0.0354395	0.999998
ENSG00000170631	ZNF16	0.111292	0.0167425	0.999998
ENSG00000261087	ZNNT1	0.110591	0.00954735	0.999998
ENSG00000172732	MUS81	0.110112	0.0124589	0.999998
ENSG00000105810	CDK6	0.107667	0.0292744	0.999998
ENSG00000136770	DNAJC1	0.107398	0.0176306	0.999998
ENSG00000129158	SERGEF	0.106455	0.0385876	0.999998
ENSG00000183696	UPP1	0.103686	0.045139	0.999998
ENSG00000048028	USP28	0.103482	0.0412417	0.999998
ENSG00000122034	GTF3A	0.103147	0.020295	0.999998
ENSG00000110002	VWA5A	0.103125	0.019896	0.999998
ENSG00000166847	DCTN5	0.103064	0.0197057	0.999998
ENSG00000125863	MKKS	0.101582	0.0340633	0.999998
ENSG00000197879	MYO1C	0.101354	0.0430209	0.999998
ENSG00000138246	DNAJC13	0.101174	0.0478989	0.999998
ENSG00000170085	SIMC1	0.100627	0.0105649	0.999998
ENSG00000146232	NFKBIE	0.0994674	0.0265267	0.999998
ENSG00000129484	PARP2	0.0991537	0.0467702	0.999998
ENSG00000140386	SCAPER	0.0980048	0.0443059	0.999998
ENSG00000090861	AARS1	0.0965862	0.0303496	0.999998
ENSG00000139291	TMEM19	0.0962396	0.0327129	0.999998
ENSG00000184574	LPAR5	0.0960937	0.0393351	0.999998
ENSG00000011638	TMEM159	0.095974	0.0432044	0.999998
ENSG00000164733	CTSB	0.0952493	0.0479346	0.999998
ENSG00000122729	ACO1	0.094072	0.0244762	0.999998
ENSG00000106123	EPHB6	0.0928933	0.0391463	0.999998
ENSG00000108958	AC130689.1	0.0928926	0.0381416	0.999998
ENSG00000042088	TDP1	0.0920039	0.00625113	0.999998
ENSG00000010219	DYRK4	0.0919217	0.0455693	0.999998
ENSG00000131504	DIAPH1	0.091045	0.0222904	0.999998
ENSG00000073849	ST6GAL1	0.0909882	0.0176971	0.999998
ENSG00000186184	POLR1D	0.0900638	0.0324481	0.999998
ENSG00000144468	RHBDD1	0.0899985	0.00758361	0.999998
ENSG00000197785	ATAD3A	0.0890931	0.0487737	0.999998
ENSG00000136861	CDK5RAP2	0.0883609	0.038745	0.999998
ENSG00000114861	FOXP1	0.0879246	0.0138668	0.999998
ENSG00000115170	ACVR1	0.0876847	0.0262803	0.999998
ENSG00000182307	C8orf33	0.0875007	0.0152959	0.999998
ENSG00000141428	C18orf21	0.0862867	0.0488342	0.999998
ENSG00000112130	RNF8	0.0856046	0.0341966	0.999998
ENSG00000099940	SNAP29	0.0850631	0.0101722	0.999998
ENSG00000146463	ZMYM4	0.084132	0.0445408	0.999998
ENSG00000129465	RIPK3	0.0835899	0.0352045	0.999998
ENSG00000087008	ACOX3	0.0812875	0.0255634	0.999998
ENSG00000137764	MAP2K5	0.0810863	0.0205959	0.999998
ENSG00000149474	KAT14	0.0808597	0.03285	0.999998
ENSG00000117481	NSUN4	0.0799646	0.0356733	0.999998
ENSG00000107959	PITRM1	0.0798797	0.0334847	0.999998
ENSG00000147457	CHMP7	0.0787398	0.0123668	0.999998
ENSG00000003400	CASP10	0.0787268	0.00934666	0.999998
ENSG00000219545	UMAD1	0.0784957	0.0401589	0.999998
ENSG00000103353	UBFD1	0.0778961	0.0150953	0.999998
ENSG00000065357	DGKA	0.0776896	0.0469648	0.999998
ENSG00000189091	SF3B3	0.0775744	0.0388578	0.999998
ENSG00000185404	SP140L	0.0773025	0.0317065	0.999998
ENSG00000213588	ZBTB9	0.0771966	0.0420783	0.999998
ENSG00000107175	CREB3	0.0762091	0.0493937	0.999998
ENSG00000006695	COX10	0.0759776	0.0346708	0.999998
ENSG00000107625	DDX50	0.0746028	0.0422113	0.999998
ENSG00000100220	RTCB	0.0744008	0.0298561	0.999998
ENSG00000163399	ATP1A1	0.0741554	0.0402782	0.999998
ENSG00000170515	PA2G4	0.0732306	0.0419809	0.999998
ENSG00000118707	TGIF2	0.0729481	0.0183584	0.999998
ENSG00000168439	STIP1	0.0716315	0.0318359	0.999998
ENSG00000166167	BTRC	0.0715332	0.0455955	0.999998
ENSG00000163468	CCT3	0.0715268	0.0336638	0.999998
ENSG00000124571	XPO5	0.0710895	0.0424074	0.999998
ENSG00000117408	IPO13	0.0699546	0.01735	0.999998
ENSG00000103591	AAGAB	0.06939	0.0203393	0.999998
ENSG00000130305	NSUN5	0.0692301	0.0490945	0.999998
ENSG00000106105	GARS1	0.0687203	0.0183956	0.999998
ENSG00000104998	IL27RA	0.0686753	0.0459599	0.999998
ENSG00000204178	MACO1	0.0663619	0.0266063	0.999998
ENSG00000090621	PABPC4	0.0659525	0.0437541	0.999998
ENSG00000143157	POGK	0.0657598	0.0355316	0.999998
ENSG00000205531	NAP1L4	0.0651937	0.0397032	0.999998
ENSG00000113407	TARS1	0.0627403	0.0466082	0.999998
ENSG00000145191	EIF2B5	0.0626074	0.0266509	0.999998
ENSG00000006125	AP2B1	0.0622587	0.0411518	0.999998
ENSG00000132801	ZSWIM3	0.0601604	0.0479211	0.999998
ENSG00000152234	ATP5F1A	0.0599624	0.0340335	0.999998
ENSG00000070770	CSNK2A2	0.0597562	0.0158099	0.999998
ENSG00000105771	SMG9	0.0585921	0.0423232	0.999998
ENSG00000179151	EDC3	0.0581417	0.0474583	0.999998
ENSG00000184056	VPS33B	0.0560573	0.0418118	0.999998
ENSG00000100221	JOSD1	0.0555062	0.0263852	0.999998
ENSG00000132670	PTPRA	0.0541968	0.0130296	0.999998
ENSG00000084754	HADHA	0.0538539	0.0460439	0.999998
ENSG00000137817	PARP6	0.0531238	0.0493507	0.999998
ENSG00000157014	TATDN2	0.0527451	0.0177031	0.999998
ENSG00000120029	ARMH3	0.0512228	0.0454886	0.999998
ENSG00000175376	EIF1AD	0.044395	0.0460761	0.999998
