# Supplementary material for: An interferon-related signature characterizes the whole blood transcriptome profile of insulin-resistant individuals—the CODAM study
Source: Genes Nutr. 2021 Dec 9;16:22. doi: 10.1186/s12263-021-00702-7 (PMC8903498; doi:10.1186/s12263-021-00702-7)
Supplement: Supplementary file 3 — Additional file 3: Table S2. [file 12263_2021_702_MOESM3_ESM.xlsx]

## Sheet: Sheet1
Table S2.
Significantly downregulated genes between the Insulin resistant vs Insulin sensitive comparison
for models 1, 2 & 3.
The log2 fold changes, nominal and FDR p values are shown.
Model 1 adjusts for sex, BMI and age. Model 2 adjusts for sex, BMI, age and WBC profile.
Model 3 adjusts for sex, BMI, age, smoking status, lipid/glucose medication and WBC profile.
Model 1
ENSEMBL ID	Gene Symbol	log2FC	p	FDR-p
ENSG00000244300	GATA2-AS1	-1.22012	0.0019767	0.595242
ENSG00000131126	TEX101	-1.1779	0.0157836	0.971513
ENSG00000231701	BMS1P13	-1.05956	0.0342668	0.999578
ENSG00000160307	S100B	-1.0595	0.000432878	0.363989
ENSG00000267453	CLEC4O	-1.05839	0.0232665	0.988224
ENSG00000131016	AKAP12	-0.966536	5.51276e-05	0.162241
ENSG00000163751	CPA3	-0.905369	6.77096e-05	0.170802
ENSG00000178538	CA8	-0.902126	6.73137e-07	0.0118863
ENSG00000237706	TRIM51EP	-0.901458	0.00127295	0.529825
ENSG00000204455	TRIM51BP	-0.900488	0.00127327	0.529825
ENSG00000179348	GATA2	-0.894774	2.77989e-05	0.0981746
ENSG00000113520	IL4	-0.877984	0.0110519	0.921644
ENSG00000188130	MAPK12	-0.793733	0.0020641	0.595242
ENSG00000169224	GCSAML	-0.773652	0.000103359	0.22814
ENSG00000158715	SLC45A3	-0.765559	8.20598e-06	0.0625953
ENSG00000173917	HOXB2	-0.764943	0.042369	0.999578
ENSG00000140287	HDC	-0.753839	0.00127545	0.529825
ENSG00000149534	MS4A2	-0.744894	0.00934289	0.900501
ENSG00000213759	UGT2B11	-0.731208	0.0171346	0.971513
ENSG00000198400	NTRK1	-0.717738	0.000146409	0.28642
ENSG00000246363	LINC02458	-0.68362	0.000871917	0.496655
ENSG00000154269	ENPP3	-0.679958	0.00109808	0.529825
ENSG00000205426	KRT81	-0.67148	0.010311	0.919551
ENSG00000251675	AC010260.1	-0.649539	0.0409331	0.999578
ENSG00000228212	OFD1P17	-0.609303	0.0273309	0.999578
ENSG00000169435	RASSF6	-0.561999	0.0205306	0.984988
ENSG00000162437	RAVER2	-0.559491	0.0312792	0.999578
ENSG00000179639	FCER1A	-0.558966	0.000225443	0.33174
ENSG00000233746	LINC00656	-0.555759	0.0327043	0.999578
ENSG00000049247	UTS2	-0.554596	0.0418009	0.999578
ENSG00000201151	AL135844.1	-0.499283	0.0182442	0.971513
ENSG00000261159	AC112484.3	-0.474493	0.0437549	0.999578
ENSG00000123219	CENPK	-0.472674	0.0101714	0.911709
ENSG00000197670	AL157838.1	-0.470866	0.00259767	0.65528
ENSG00000264769	AC145207.8	-0.453397	0.0452983	0.999578
ENSG00000177098	SCN4B	-0.426742	0.02147	0.987355
ENSG00000105737	GRIK5	-0.41512	0.00339235	0.67876
ENSG00000169085	VXN	-0.408699	0.00323494	0.67876
ENSG00000231105	ECE1-AS1	-0.401164	0.0289958	0.999578
ENSG00000064787	BCAS1	-0.389378	0.0095874	0.900501
ENSG00000160229	ZNF66	-0.387325	0.00352573	0.67876
ENSG00000230587	LINC02580	-0.383873	0.00164017	0.553506
ENSG00000114948	ADAM23	-0.377617	0.0255485	0.999578
ENSG00000267454	ZNF582-AS1	-0.373228	0.0014968	0.553506
ENSG00000237672	KRR1P1	-0.372669	0.0253178	0.999578
ENSG00000134489	HRH4	-0.365132	0.00984557	0.911709
ENSG00000159640	ACE	-0.364096	0.0150811	0.971513
ENSG00000218073	AL021407.3	-0.358498	0.00811303	0.868242
ENSG00000230373	GOLGA6L5P	-0.357349	0.00323741	0.67876
ENSG00000254912	AC135983.4	-0.354475	0.0427617	0.999578
ENSG00000224543	SNRPGP15	-0.354361	0.0435801	0.999578
ENSG00000124507	PACSIN1	-0.352369	0.000162204	0.28642
ENSG00000120093	HOXB3	-0.351792	0.0186774	0.971513
ENSG00000105492	SIGLEC6	-0.35142	0.0442677	0.999578
ENSG00000261207	AL031717.1	-0.340864	0.0379321	0.999578
ENSG00000122194	PLG	-0.335465	0.0345717	0.999578
ENSG00000261584	AL513548.1	-0.334568	0.0200088	0.981433
ENSG00000255495	AC145124.1	-0.332126	0.00624569	0.793428
ENSG00000259717	LINC00677	-0.330148	0.0210544	0.987355
ENSG00000151773	CCDC122	-0.327632	0.0378874	0.999578
ENSG00000267554	AC015911.8	-0.327007	0.0166191	0.971513
ENSG00000164330	EBF1	-0.32536	0.0113389	0.926954
ENSG00000171790	SLFNL1	-0.320146	0.00956122	0.900501
ENSG00000068885	IFT80	-0.316758	0.00734934	0.806053
ENSG00000164082	GRM2	-0.314916	0.0202745	0.984988
ENSG00000248213	CICP16	-0.311732	0.0186057	0.971513
ENSG00000267414	AC120049.1	-0.310175	0.0312813	0.999578
ENSG00000243746	EEF1A1P10	-0.309949	0.0127801	0.965453
ENSG00000232934	AL157786.1	-0.305406	0.0203518	0.984988
ENSG00000238058	AL355574.1	-0.301921	0.0312469	0.999578
ENSG00000169330	MINAR1	-0.300586	0.0321888	0.999578
ENSG00000226711	FAM66C	-0.300246	0.0326578	0.999578
ENSG00000267265	AC011476.3	-0.300161	0.0180637	0.971513
ENSG00000158488	CD1E	-0.299566	0.0178399	0.971513
ENSG00000197057	DTHD1	-0.298021	0.0360884	0.999578
ENSG00000197608	ZNF841	-0.29439	0.021497	0.987355
ENSG00000258302	AC025034.1	-0.293213	0.0187542	0.971513
ENSG00000215493	AC007731.2	-0.29026	0.0116895	0.942528
ENSG00000172215	CXCR6	-0.286694	0.0393796	0.999578
ENSG00000229852	AC019205.1	-0.285887	0.00333574	0.67876
ENSG00000260828	HMGB3P32	-0.283811	0.0317902	0.999578
ENSG00000174827	PDZK1	-0.283327	0.00479866	0.723671
ENSG00000224505	AC138150.1	-0.282495	0.018384	0.971513
ENSG00000128268	MGAT3	-0.280803	0.00395769	0.67876
ENSG00000140284	SLC27A2	-0.280081	0.0408859	0.999578
ENSG00000255624	AC073585.1	-0.279631	0.0307268	0.999578
ENSG00000230982	DSTNP1	-0.278453	0.0232625	0.988224
ENSG00000211876	TRAJ13	-0.277624	0.0389621	0.999578
ENSG00000233170	AC138356.2	-0.277506	0.0235747	0.988224
ENSG00000218226	TATDN2P2	-0.2774	0.0244276	0.999578
ENSG00000236213	AC006369.1	-0.275575	0.0187724	0.971513
ENSG00000184206	GOLGA6L4	-0.272962	0.0168665	0.971513
ENSG00000262312	AC004494.1	-0.271351	0.0486382	0.999578
ENSG00000143630	HCN3	-0.267579	0.016176	0.971513
ENSG00000234332	BCAS2P2	-0.265745	0.0289111	0.999578
ENSG00000108375	RNF43	-0.264908	0.0219586	0.988224
ENSG00000260711	AL121839.2	-0.263093	0.000477296	0.383095
ENSG00000168229	PTGDR	-0.262703	0.00838091	0.880893
ENSG00000242258	LINC00996	-0.257451	0.0105765	0.921644
ENSG00000253570	RNF5P1	-0.253379	0.0265654	0.999578
ENSG00000196420	S100A5	-0.252748	0.0289751	0.999578
ENSG00000127903	ZNF835	-0.251248	0.0208311	0.984988
ENSG00000131797	CLUHP3	-0.250128	0.0215194	0.987355
ENSG00000211862	TRAJ27	-0.24841	0.0473988	0.999578
ENSG00000253366	GUSBP16	-0.247389	0.0283202	0.999578
ENSG00000160305	DIP2A	-0.246269	0.000255364	0.33578
ENSG00000158050	DUSP2	-0.244835	0.0342023	0.999578
ENSG00000173678	SPDYE2B	-0.244806	0.02483	0.999578
ENSG00000165521	EML5	-0.241063	0.0489855	0.999578
ENSG00000247287	AL359220.1	-0.239441	0.0303284	0.999578
ENSG00000205238	SPDYE2	-0.238592	0.0271501	0.999578
ENSG00000145908	ZNF300	-0.238	0.0172982	0.971513
ENSG00000211820	TRAV41	-0.231524	0.0242908	0.999578
ENSG00000174928	C3orf33	-0.229979	0.0283124	0.999578
ENSG00000049246	PER3	-0.228947	0.0285537	0.999578
ENSG00000227827	AC138969.3	-0.228469	0.0299899	0.999578
ENSG00000187824	TMEM220	-0.226487	0.0161344	0.971513
ENSG00000198237	AC131392.1	-0.226456	0.0375984	0.999578
ENSG00000080947	CROCCP3	-0.22511	0.0274792	0.999578
ENSG00000105426	PTPRS	-0.222565	0.0361902	0.999578
ENSG00000136206	SPDYE1	-0.21692	0.0138627	0.971513
ENSG00000204161	TMEM273	-0.216547	0.0216638	0.988224
ENSG00000138623	SEMA7A	-0.214488	0.0111695	0.921644
ENSG00000106683	LIMK1	-0.214486	0.0383313	0.999578
ENSG00000247137	AP000873.2	-0.212347	0.047565	0.999578
ENSG00000206530	CFAP44	-0.211346	0.0171362	0.971513
ENSG00000005379	TSPOAP1	-0.20757	0.0251715	0.999578
ENSG00000170482	SLC23A1	-0.207087	0.0290866	0.999578
ENSG00000255987	TOMM20P2	-0.205554	0.0397407	0.999578
ENSG00000237499	WAKMAR2	-0.203204	0.0363399	0.999578
ENSG00000178301	AQP11	-0.202534	0.0467396	0.999578
ENSG00000087299	L2HGDH	-0.201731	0.0331651	0.999578
ENSG00000145014	TMEM44	-0.200999	0.0101206	0.911709
ENSG00000168255	POLR2J3	-0.200021	0.00289718	0.67876
ENSG00000215252	GOLGA8B	-0.199046	0.0219357	0.988224
ENSG00000111962	UST	-0.198837	0.0049338	0.725471
ENSG00000173041	ZNF680	-0.198029	0.0373733	0.999578
ENSG00000146350	TBC1D32	-0.198029	0.0191777	0.971513
ENSG00000196407	THEM5	-0.197428	0.014177	0.971513
ENSG00000179476	C14orf28	-0.196283	0.00317778	0.67876
ENSG00000146722	AC211486.1	-0.195255	0.0491986	0.999578
ENSG00000214300	SPDYE3	-0.19391	0.0142229	0.971513
ENSG00000260966	AP001486.2	-0.193376	0.0273584	0.999578
ENSG00000175265	GOLGA8A	-0.192872	0.0224345	0.988224
ENSG00000188227	ZNF793	-0.192571	0.0335396	0.999578
ENSG00000183022	TPM3P8	-0.191178	0.00504851	0.725471
ENSG00000188985	DHFRP1	-0.189743	0.00918743	0.900501
ENSG00000204947	ZNF425	-0.18728	0.00853491	0.881112
ENSG00000198846	TOX	-0.18356	0.0281174	0.999578
ENSG00000167766	ZNF83	-0.183556	0.0358961	0.999578
ENSG00000104290	FZD3	-0.179794	0.0490234	0.999578
ENSG00000148690	FRA10AC1	-0.178942	0.00843476	0.881112
ENSG00000135976	ANKRD36	-0.17823	0.0212821	0.987355
ENSG00000211765	TRBJ2-2	-0.178093	0.0375382	0.999578
ENSG00000154265	ABCA5	-0.176824	0.0136741	0.971513
ENSG00000211767	TRBJ2-3	-0.176706	0.0249548	0.999578
ENSG00000175066	GK5	-0.175761	0.0356238	0.999578
ENSG00000241057	AC004951.3	-0.174153	0.0473955	0.999578
ENSG00000186666	BCDIN3D	-0.173244	0.0158734	0.971513
ENSG00000176659	C20orf197	-0.172295	0.0290472	0.999578
ENSG00000255517	AP002748.4	-0.171131	0.0392881	0.999578
ENSG00000163577	EIF5A2	-0.171072	0.0266806	0.999578
ENSG00000119714	GPR68	-0.170253	0.020247	0.984988
ENSG00000214832	UPF3AP2	-0.170196	0.0146351	0.971513
ENSG00000128739	SNRPN	-0.168965	0.0325895	0.999578
ENSG00000054392	HHAT	-0.168172	0.0136074	0.971513
ENSG00000158481	CD1C	-0.167969	0.0195811	0.976732
ENSG00000035115	SH3YL1	-0.16789	0.0316609	0.999578
ENSG00000151287	TEX30	-0.167208	0.0276088	0.999578
ENSG00000128567	PODXL	-0.165287	0.0318487	0.999578
ENSG00000162997	PRORSD1P	-0.165277	0.0245602	0.999578
ENSG00000159433	STARD9	-0.164541	0.0458252	0.999578
ENSG00000204954	C12orf73	-0.163917	0.0190115	0.971513
ENSG00000124549	BTN2A3P	-0.161555	0.0399659	0.999578
ENSG00000230551	AC021078.1	-0.161164	0.0237649	0.988224
ENSG00000146433	TMEM181	-0.159027	0.00681667	0.794435
ENSG00000076604	TRAF4	-0.158755	0.0191164	0.971513
ENSG00000178573	MAF	-0.157224	0.0148368	0.971513
ENSG00000236778	INTS6-AS1	-0.157118	0.0491689	0.999578
ENSG00000032742	IFT88	-0.156897	0.00686154	0.794435
ENSG00000175866	BAIAP2	-0.15591	0.0434026	0.999578
ENSG00000228903	RASA4CP	-0.153567	0.0110045	0.921644
ENSG00000111860	CEP85L	-0.153502	0.0329867	0.999578
ENSG00000261324	AC010168.2	-0.153491	0.0331013	0.999578
ENSG00000268970	AC022150.2	-0.15296	0.0409168	0.999578
ENSG00000175048	ZDHHC14	-0.151074	0.0262339	0.999578
ENSG00000227671	AL390728.4	-0.150514	0.0471295	0.999578
ENSG00000163606	CD200R1	-0.149032	0.0325945	0.999578
ENSG00000173200	PARP15	-0.148029	0.0446914	0.999578
ENSG00000221923	ZNF880	-0.147642	0.0293262	0.999578
ENSG00000175455	CCDC14	-0.146889	0.0283221	0.999578
ENSG00000187792	ZNF70	-0.146138	0.0494915	0.999578
ENSG00000218510	LINC00339	-0.145433	0.0201131	0.983813
ENSG00000119514	GALNT12	-0.145289	0.0489831	0.999578
ENSG00000008283	CYB561	-0.144834	0.028783	0.999578
ENSG00000168685	IL7R	-0.143948	0.0475154	0.999578
ENSG00000137504	CREBZF	-0.142854	0.0214554	0.987355
ENSG00000176533	GNG7	-0.142362	0.0423235	0.999578
ENSG00000225648	SBDSP1	-0.142177	0.0198067	0.978875
ENSG00000169914	OTUD3	-0.141803	0.00678035	0.794435
ENSG00000197969	VPS13A	-0.14076	0.0476575	0.999578
ENSG00000176593	AC008969.1	-0.140549	0.047361	0.999578
ENSG00000019485	PRDM11	-0.140137	0.0180885	0.971513
ENSG00000106080	FKBP14	-0.138933	0.0421776	0.999578
ENSG00000198915	RASGEF1A	-0.138879	0.0285818	0.999578
ENSG00000163029	SMC6	-0.138165	0.0138653	0.971513
ENSG00000162601	MYSM1	-0.137469	0.0303212	0.999578
ENSG00000156170	NDUFAF6	-0.136353	0.0324271	0.999578
ENSG00000070882	OSBPL3	-0.135843	0.0125809	0.965453
ENSG00000258441	LINC00641	-0.13503	0.00532085	0.733354
ENSG00000081665	ZNF506	-0.133082	0.0240464	0.994405
ENSG00000233994	GDI2P2	-0.131684	0.015518	0.971513
ENSG00000173209	AHSA2P	-0.1309	0.0303235	0.999578
ENSG00000166532	RIMKLB	-0.13084	0.0400835	0.999578
ENSG00000231584	FAHD2CP	-0.12932	0.0311963	0.999578
ENSG00000261490	AC005674.2	-0.127586	0.0207113	0.984988
ENSG00000100941	PNN	-0.127349	0.00159375	0.553506
ENSG00000179523	EIF3J-DT	-0.126896	0.00132021	0.529825
ENSG00000169252	ADRB2	-0.126855	0.0358935	0.999578
ENSG00000174373	RALGAPA1	-0.126843	0.0429437	0.999578
ENSG00000142065	ZFP14	-0.126828	0.0467551	0.999578
ENSG00000151849	CENPJ	-0.125546	0.018456	0.971513
ENSG00000203880	PCMTD2	-0.12535	0.0166085	0.971513
ENSG00000106692	FKTN	-0.124986	0.0426428	0.999578
ENSG00000239857	GET4	-0.124675	0.0302343	0.999578
ENSG00000128000	ZNF780B	-0.124517	0.0437951	0.999578
ENSG00000131845	AC005261.1	-0.123124	0.031377	0.999578
ENSG00000079335	CDC14A	-0.123072	0.0376403	0.999578
ENSG00000113593	PPWD1	-0.122338	0.00225267	0.604902
ENSG00000008256	CYTH3	-0.121595	0.016541	0.971513
ENSG00000108848	LUC7L3	-0.121408	0.0148995	0.971513
ENSG00000143515	ATP8B2	-0.121135	0.0378345	0.999578
ENSG00000047932	GOPC	-0.121054	0.0255212	0.999578
ENSG00000232702	AL158050.1	-0.119001	0.00937951	0.900501
ENSG00000168228	ZCCHC4	-0.118466	0.0100736	0.911709
ENSG00000260917	AL158212.3	-0.11842	0.00166133	0.553506
ENSG00000162086	ZNF75A	-0.118316	0.015301	0.971513
ENSG00000009724	MASP2	-0.117812	0.0349605	0.999578
ENSG00000247626	MARS2	-0.116645	0.0387492	0.999578
ENSG00000144161	ZC3H8	-0.115721	0.0326757	0.999578
ENSG00000002016	RAD52	-0.115538	0.0241553	0.996575
ENSG00000160310	PRMT2	-0.11514	0.00130047	0.529825
ENSG00000015171	ZMYND11	-0.114998	0.0376177	0.999578
ENSG00000152492	CCDC50	-0.114997	0.0378965	0.999578
ENSG00000083720	OXCT1	-0.114609	0.0333537	0.999578
ENSG00000114857	NKTR	-0.114317	0.0360346	0.999578
ENSG00000110888	CAPRIN2	-0.113542	0.023704	0.988224
ENSG00000132424	PNISR	-0.113194	0.0231285	0.988224
ENSG00000198393	ZNF26	-0.112261	0.0322938	0.999578
ENSG00000204084	INPP5B	-0.112252	0.0463667	0.999578
ENSG00000153914	SREK1	-0.112105	0.0348312	0.999578
ENSG00000116754	SRSF11	-0.11063	0.0464402	0.999578
ENSG00000139163	ETNK1	-0.1103	0.0375979	0.999578
ENSG00000160961	ZNF333	-0.109723	0.0300211	0.999578
ENSG00000206573	THUMPD3-AS1	-0.109039	0.0232842	0.988224
ENSG00000198860	TSEN15	-0.107882	0.0421828	0.999578
ENSG00000169359	SLC33A1	-0.107709	0.0163067	0.971513
ENSG00000164466	SFXN1	-0.107463	0.0301759	0.999578
ENSG00000181045	SLC26A11	-0.106832	0.0483338	0.999578
ENSG00000257621	PSMA3-AS1	-0.106794	0.0229953	0.988224
ENSG00000120798	NR2C1	-0.105623	0.0378024	0.999578
ENSG00000196236	XPNPEP3	-0.105566	0.00395596	0.67876
ENSG00000222011	FAM185A	-0.10483	0.04478	0.999578
ENSG00000256525	POLG2	-0.104761	0.0198549	0.978875
ENSG00000164331	ANKRA2	-0.104199	0.0387974	0.999578
ENSG00000089123	TASP1	-0.103793	0.045543	0.999578
ENSG00000170903	MSANTD4	-0.10308	0.0333723	0.999578
ENSG00000115524	SF3B1	-0.10277	0.0292883	0.999578
ENSG00000166997	CNPY4	-0.102096	0.0378543	0.999578
ENSG00000174606	ANGEL2	-0.102078	0.03082	0.999578
ENSG00000089057	SLC23A2	-0.101641	0.0230652	0.988224
ENSG00000119707	RBM25	-0.101577	0.0296254	0.999578
ENSG00000147854	UHRF2	-0.0998095	0.0256928	0.999578
ENSG00000074621	SLC24A1	-0.0995131	0.0446715	0.999578
ENSG00000148384	INPP5E	-0.0989047	0.0417461	0.999578
ENSG00000168826	ZBTB49	-0.0976264	0.00521567	0.733354
ENSG00000170791	CHCHD7	-0.0976112	0.00874853	0.887825
ENSG00000169045	HNRNPH1	-0.0968124	0.0111544	0.921644
ENSG00000121057	AKAP1	-0.096694	0.0356142	0.999578
ENSG00000177426	TGIF1	-0.0952361	0.0161778	0.971513
ENSG00000184863	RBM33	-0.0945262	0.00661304	0.794435
ENSG00000228409	CCT6P1	-0.0935977	0.0169241	0.971513
ENSG00000100425	BRD1	-0.0922325	0.00958151	0.900501
ENSG00000258890	CEP95	-0.0911715	0.0225889	0.988224
ENSG00000163714	U2SURP	-0.0910461	0.036903	0.999578
ENSG00000198783	ZNF830	-0.090254	0.0154502	0.971513
ENSG00000243335	KCTD7	-0.0889337	0.0494869	0.999578
ENSG00000163312	HELQ	-0.0880976	0.0380512	0.999578
ENSG00000124383	MPHOSPH10	-0.0860513	0.0399298	0.999578
ENSG00000249565	SERBP1P5	-0.0858185	0.0375296	0.999578
ENSG00000196776	CD47	-0.0836454	0.0488026	0.999578
ENSG00000131943	C19orf12	-0.0832605	0.0487103	0.999578
ENSG00000135686	KLHL36	-0.0822216	0.023025	0.988224
ENSG00000184402	SS18L1	-0.0819768	0.0442946	0.999578
ENSG00000109920	FNBP4	-0.081092	0.0258013	0.999578
ENSG00000110429	FBXO3	-0.0801908	0.044695	0.999578
ENSG00000100650	SRSF5	-0.0795042	0.00650528	0.794435
ENSG00000185798	WDR53	-0.0794375	0.0367194	0.999578
ENSG00000185344	ATP6V0A2	-0.0793288	0.045576	0.999578
ENSG00000089022	MAPKAPK5	-0.0732801	0.0175388	0.971513
ENSG00000121058	COIL	-0.0731245	0.0379649	0.999578
ENSG00000160218	TRAPPC10	-0.0701109	0.0403105	0.999578
ENSG00000113812	ACTR8	-0.0689797	0.0385044	0.999578
ENSG00000149716	LTO1	-0.0678661	0.0390416	0.999578
ENSG00000197343	ZNF655	-0.0667437	0.00609448	0.779829
ENSG00000112592	TBP	-0.0665563	0.0139937	0.971513
ENSG00000150593	PDCD4	-0.0649776	0.0439686	0.999578
ENSG00000111011	RSRC2	-0.0589088	0.0377626	0.999578
ENSG00000151498	ACAD8	-0.058016	0.0417431	0.999578
Model 2
ENSEMBL ID	Gene Symbol	log2FC	p	FDR-p
ENSG00000244300	GATA2-AS1	-1.2527	0.00338555	0.999507
ENSG00000131126	TEX101	-1.24061	0.0264172	0.999507
ENSG00000267453	CLEC4O	-1.09833	0.0286541	0.999507
ENSG00000231701	BMS1P13	-1.04965	0.0439863	0.999507
ENSG00000131016	AKAP12	-1.00523	7.81082e-05	0.275847
ENSG00000163751	CPA3	-0.99544	4.52318e-05	0.223102
ENSG00000160307	S100B	-0.987908	0.00201584	0.999507
ENSG00000178538	CA8	-0.947951	7.65215e-07	0.0135122
ENSG00000179348	GATA2	-0.924443	5.05384e-05	0.223102
ENSG00000237706	TRIM51EP	-0.912615	0.00234059	0.999507
ENSG00000204455	TRIM51BP	-0.911736	0.00233459	0.999507
ENSG00000113520	IL4	-0.858728	0.0197689	0.999507
ENSG00000263724	DLGAP1-AS3	-0.842503	0.0163453	0.999507
ENSG00000140287	HDC	-0.813008	0.0012099	0.999507
ENSG00000169224	GCSAML	-0.788389	0.000176326	0.409356
ENSG00000158715	SLC45A3	-0.778329	1.75482e-05	0.154933
ENSG00000246363	LINC02458	-0.777547	0.000362226	0.639619
ENSG00000198400	NTRK1	-0.746427	0.000179009	0.409356
ENSG00000149534	MS4A2	-0.7001	0.021968	0.999507
ENSG00000233746	LINC00656	-0.698935	0.00998147	0.999507
ENSG00000205426	KRT81	-0.667756	0.0191069	0.999507
ENSG00000154269	ENPP3	-0.666933	0.0021425	0.999507
ENSG00000188130	MAPK12	-0.621478	0.0173718	0.999507
ENSG00000228212	OFD1P17	-0.596103	0.0402181	0.999507
ENSG00000179639	FCER1A	-0.543257	0.000784039	0.999507
ENSG00000201151	AL135844.1	-0.517776	0.0220293	0.999507
ENSG00000197670	AL157838.1	-0.517678	0.0010859	0.999507
ENSG00000256987	AC023050.5	-0.514812	0.040464	0.999507
ENSG00000054179	ENTPD2	-0.47727	0.0301966	0.999507
ENSG00000230006	ANKRD36BP2	-0.475609	0.0222755	0.999507
ENSG00000105737	GRIK5	-0.474655	0.00123308	0.999507
ENSG00000264769	AC145207.8	-0.472666	0.0447632	0.999507
ENSG00000123219	CENPK	-0.439116	0.0181491	0.999507
ENSG00000228078	HLA-U	-0.424824	0.020997	0.999507
ENSG00000160229	ZNF66	-0.417129	0.00240491	0.999507
ENSG00000259717	LINC00677	-0.404978	0.00489488	0.999507
ENSG00000246130	AC107959.2	-0.399361	0.042463	0.999507
ENSG00000177098	SCN4B	-0.398255	0.0396776	0.999507
ENSG00000234511	C5orf58	-0.395735	0.0179531	0.999507
ENSG00000218073	AL021407.3	-0.388682	0.00572728	0.999507
ENSG00000255423	EBLN2	-0.388271	0.0321889	0.999507
ENSG00000114948	ADAM23	-0.386484	0.029497	0.999507
ENSG00000064787	BCAS1	-0.384607	0.0115599	0.999507
ENSG00000246548	LINC02288	-0.373504	0.049331	0.999507
ENSG00000264188	AC106037.2	-0.370876	0.0385311	0.999507
ENSG00000231799	PA2G4P6	-0.367748	0.0397451	0.999507
ENSG00000124006	OBSL1	-0.36706	0.0447673	0.999507
ENSG00000226987	AL157938.1	-0.364918	0.0472537	0.999507
ENSG00000237672	KRR1P1	-0.363921	0.0340302	0.999507
ENSG00000203709	MIR29B2CHG	-0.358476	0.0373389	0.999507
ENSG00000230587	LINC02580	-0.358341	0.00506663	0.999507
ENSG00000261207	AL031717.1	-0.346023	0.0395803	0.999507
ENSG00000169085	VXN	-0.340553	0.0147176	0.999507
ENSG00000122194	PLG	-0.33967	0.0431788	0.999507
ENSG00000267454	ZNF582-AS1	-0.339425	0.00406059	0.999507
ENSG00000134489	HRH4	-0.330798	0.0224824	0.999507
ENSG00000207808	MIR27A	-0.33008	0.00544175	0.999507
ENSG00000259668	AC066613.1	-0.329741	0.033864	0.999507
ENSG00000231826	LINC01819	-0.32791	0.0242765	0.999507
ENSG00000124507	PACSIN1	-0.320352	0.000816334	0.999507
ENSG00000243746	EEF1A1P10	-0.31998	0.0145392	0.999507
ENSG00000248213	CICP16	-0.315073	0.0216478	0.999507
ENSG00000123689	G0S2	-0.305633	0.0402521	0.999507
ENSG00000232934	AL157786.1	-0.299513	0.0275432	0.999507
ENSG00000215493	AC007731.2	-0.299027	0.011586	0.999507
ENSG00000255495	AC145124.1	-0.298991	0.0163586	0.999507
ENSG00000152926	ZNF117	-0.298553	0.0104675	0.999507
ENSG00000230373	GOLGA6L5P	-0.298026	0.0154266	0.999507
ENSG00000158488	CD1E	-0.297135	0.0195832	0.999507
ENSG00000238058	AL355574.1	-0.289814	0.046978	0.999507
ENSG00000068885	IFT80	-0.279346	0.0226664	0.999507
ENSG00000267265	AC011476,3	-0.279336	0.0340653	0.999507
ENSG00000171790	SLFNL1	-0.275794	0.0303275	0.999507
ENSG00000224505	AC138150.1	-0.2738	0.0265686	0.999507
ENSG00000196470	SIAH1	-0.273118	0.0276042	0.999507
ENSG00000267554	AC015911.8	-0.272766	0.0437605	0.999507
ENSG00000198121	LPAR1	-0.268771	0.0216303	0.999507
ENSG00000250510	GPR162	-0.268075	0.0206938	0.999507
ENSG00000230982	DSTNP1	-0.26742	0.0368137	0.999507
ENSG00000261804	AC007342.4	-0.265881	0.0327628	0.999507
ENSG00000104427	ZC2HC1A	-0.264616	0.0231635	0.999507
ENSG00000108813	DLX4	-0.264349	0.0348664	0.999507
ENSG00000227155	AL161725.1	-0.251431	0.0433056	0.999507
ENSG00000253570	RNF5P1	-0.251233	0.0336635	0.999507
ENSG00000135929	CYP27A1	-0.248306	0.0349439	0.999507
ENSG00000218809	AL391903.1	-0.247273	0.0250986	0.999507
ENSG00000218226	TATDN2P2	-0.246873	0.0448501	0.999507
ENSG00000143630	HCN3	-0.246758	0.0335171	0.999507
ENSG00000175866	BAIAP2	-0.245737	0.00097686	0.999507
ENSG00000196420	S100A5	-0.243857	0.0414672	0.999507
ENSG00000170482	SLC23A1	-0.237032	0.0131999	0.999507
ENSG00000184206	GOLGA6L4	-0.236895	0.0412372	0.999507
ENSG00000114923	SLC4A3	-0.232537	0.0328163	0.999507
ENSG00000173678	SPDYE2B	-0.232178	0.0398709	0.999507
ENSG00000110042	DTX4	-0.229962	0.0404163	0.999507
ENSG00000104450	SPAG1	-0.227826	0.0188769	0.999507
ENSG00000183022	TPM3P8	-0.225335	0.00151992	0.999507
ENSG00000205238	SPDYE2	-0.225326	0.0440683	0.999507
ENSG00000128268	MGAT3	-0.223421	0.0172808	0.999507
ENSG00000131480	AOC2	-0.222419	0.0211069	0.999507
ENSG00000198237	AC131392.1	-0.221064	0.04902	0.999507
ENSG00000160305	DIP2A	-0.220586	0.00120033	0.999507
ENSG00000136206	SPDYE1	-0.218391	0.0161399	0.999507
ENSG00000239305	RNF103	-0.217841	0.0217349	0.999507
ENSG00000162512	SDC3	-0.217321	0.0472342	0.999507
ENSG00000106683	LIMK1	-0.215683	0.0461763	0.999507
ENSG00000242258	LINC00996	-0.215574	0.0382147	0.999507
ENSG00000268279	AC090004.1	-0.214028	0.0489033	0.999507
ENSG00000174132	FAM174A	-0.210453	0.00943861	0.999507
ENSG00000135407	AVIL	-0.207249	0.0199642	0.999507
ENSG00000138801	PAPSS1	-0.204898	0.00967339	0.999507
ENSG00000185909	KLHDC8B	-0.204204	0.0487894	0.999507
ENSG00000168255	POLR2J3	-0.203383	0.00342905	0.999507
ENSG00000229852	AC019205.1	-0.198585	0.0340243	0.999507
ENSG00000078804	TP53INP2	-0.198204	0.0419424	0.999507
ENSG00000213763	ACTBP2	-0.197035	0.0481838	0.999507
ENSG00000236496	GPS2P1	-0.19685	0.031019	0.999507
ENSG00000119121	TRPM6	-0.19674	0.0432696	0.999507
ENSG00000260711	AL121839.2	-0.196453	0.00396316	0.999507
ENSG00000129084	PSMA1	-0.194873	0.0433313	0.999507
ENSG00000214787	MS4A4E	-0.193077	0.0324052	0.999507
ENSG00000187824	TMEM220	-0.19115	0.0333257	0.999507
ENSG00000196407	THEM5	-0.190609	0.0188764	0.999507
ENSG00000230551	AC021078.1	-0.190024	0.00917494	0.999507
ENSG00000128567	PODXL	-0.189351	0.0164707	0.999507
ENSG00000124549	BTN2A3P	-0.189002	0.0184963	0.999507
ENSG00000132514	CLEC10A	-0.188964	0.0351039	0.999507
ENSG00000118515	SGK1	-0.188513	0.00503738	0.999507
ENSG00000119227	PIGZ	-0.188295	0.0441265	0.999507
ENSG00000188985	DHFRP1	-0.186404	0.0132795	0.999507
ENSG00000256229	ZNF486	-0.183551	0.0213972	0.999507
ENSG00000213462	ERV3-1	-0.182974	0.0365037	0.999507
ENSG00000157445	CACNA2D3	-0.181622	0.0117189	0.999507
ENSG00000105011	ASF1B	-0.181194	0.0263952	0.999507
ENSG00000138623	SEMA7A	-0.180216	0.03093	0.999507
ENSG00000100228	RAB36	-0.180007	0.0338031	0.999507
ENSG00000228601	RPL39P	-0.179101	0.0199575	0.999507
ENSG00000162769	FLVCR1	-0.178389	0.0376571	0.999507
ENSG00000153823	PID1	-0.17646	0.025324	0.999507
ENSG00000005020	SKAP2	-0.174592	0.0316403	0.999507
ENSG00000229097	CALM2P2	-0.172033	0.0313651	0.999507
ENSG00000215769	ARHGAP27P1-BPTFP1-KPNA2P3	-0.171953	0.0306362	0.999507
ENSG00000197046	SIGLEC15	-0.17094	0.0448953	0.999507
ENSG00000133026	MYH10	-0.168137	0.0286448	0.999507
ENSG00000123643	SLC36A1	-0.168043	0.0180886	0.999507
ENSG00000087589	CASS4	-0.166628	0.0309972	0.999507
ENSG00000204947	ZNF425	-0.164612	0.0246623	0.999507
ENSG00000170345	FOS	-0.164197	0.0154981	0.999507
ENSG00000236778	INTS6-AS1	-0.162862	0.0464083	0.999507
ENSG00000145014	TMEM44	-0.161912	0.0389645	0.999507
ENSG00000101213	PTK6	-0.157633	0.0413724	0.999507
ENSG00000119900	OGFRL1	-0.156824	0.0284359	0.999507
ENSG00000213260	YWHAZP5	-0.153854	0.0330395	0.999507
ENSG00000268970	AC022150.2	-0.153791	0.0479913	0.999507
ENSG00000011198	ABHD5	-0.15353	0.0301628	0.999507
ENSG00000233994	GDI2P2	-0.152309	0.0072133	0.999507
ENSG00000158481	CD1C	-0.150775	0.0310991	0.999507
ENSG00000160961	ZNF333	-0.150439	0.00312362	0.999507
ENSG00000072864	NDE1	-0.150256	0.0244791	0.999507
ENSG00000185022	MAFF	-0.148231	0.0320905	0.999507
ENSG00000228903	RASA4CP	-0.147695	0.0166299	0.999507
ENSG00000179476	C14orf28	-0.146671	0.0250166	0.999507
ENSG00000032742	IFT88	-0.145829	0.0149618	0.999507
ENSG00000073060	SCARB1	-0.143424	0.0111418	0.999507
ENSG00000059145	UNKL	-0.142966	0.03737	0.999507
ENSG00000103381	CPPED1	-0.141484	0.0354225	0.999507
ENSG00000130363	RSPH3	-0.140842	0.0471367	0.999507
ENSG00000185215	TNFAIP2	-0.139036	0.0141028	0.999507
ENSG00000162601	MYSM1	-0.138606	0.0362317	0.999507
ENSG00000222011	FAM185A	-0.13835	0.00988971	0.999507
ENSG00000232702	AL158050.1	-0.138289	0.00345765	0.999507
ENSG00000148411	NACC2	-0.137421	0.0079632	0.999507
ENSG00000054392	HHAT	-0.135872	0.0464119	0.999507
ENSG00000226137	BAIAP2-DT	-0.133951	0.0447856	0.999507
ENSG00000197579	TOPORS	-0.132558	0.0275209	0.999507
ENSG00000113532	ST8SIA4	-0.131481	0.0481121	0.999507
ENSG00000101150	TPD52L2	-0.128758	0.0281431	0.999507
ENSG00000008256	CYTH3	-0.127166	0.00755257	0.999507
ENSG00000239857	GET4	-0.127117	0.0337912	0.999507
ENSG00000090661	CERS4	-0.12436	0.0496743	0.999507
ENSG00000169252	ADRB2	-0.12283	0.00901107	0.999507
ENSG00000204344	STK19	-0.121885	0.0360392	0.999507
ENSG00000258441	LINC00641	-0.121882	0.01379	0.999507
ENSG00000261490	AC005674.2	-0.121153	0.0277745	0.999507
ENSG00000119729	RHOQ	-0.12101	0.0310858	0.999507
ENSG00000139163	ETNK1	-0.118607	0.0310468	0.999507
ENSG00000179523	EIF3J-DT	-0.118213	0.00334368	0.999507
ENSG00000167987	VPS37C	-0.117515	0.0211909	0.999507
ENSG00000185112	FAM43A	-0.11554	0.0311015	0.999507
ENSG00000100106	TRIOBP	-0.115447	0.0497077	0.999507
ENSG00000257621	PSMA3-AS1	-0.114092	0.0174472	0.999507
ENSG00000115524	SF3B1	-0.113864	0.0186784	0.999507
ENSG00000260917	AL158212.3	-0.112795	0.00350267	0.999507
ENSG00000008294	SPAG9	-0.11266	0.0491158	0.999507
ENSG00000156642	NPTN	-0.11144	0.0126985	0.999507
ENSG00000089057	SLC23A2	-0.110394	0.0164089	0.999507
ENSG00000115084	SLC35F5	-0.10957	0.0354942	0.999507
ENSG00000119707	RBM25	-0.109385	0.022759	0.999507
ENSG00000132424	PNISR	-0.108744	0.0338324	0.999507
ENSG00000231113	AL035587.1	-0.107897	0.0164805	0.999507
ENSG00000268034	AC243960.2	-0.107631	0.029057	0.999507
ENSG00000100941	PNN	-0.106133	0.00858191	0.999507
ENSG00000136161	RCBTB2	-0.104599	0.0318062	0.999507
ENSG00000100906	NFKBIA	-0.102855	0.0477284	0.999507
ENSG00000184863	RBM33	-0.101883	0.00362496	0.999507
ENSG00000169359	SLC33A1	-0.101336	0.0274445	0.999507
ENSG00000160310	PRMT2	-0.0998774	0.00711022	0.999507
ENSG00000142208	AKT1	-0.0941585	0.0457688	0.999507
ENSG00000113593	PPWD1	-0.0938351	0.019568	0.999507
ENSG00000168228	ZCCHC4	-0.0938	0.0424632	0.999507
ENSG00000113583	C5orf15	-0.0921147	0.046283	0.999507
ENSG00000145495	MARCHF6	-0.0897901	0.0286374	0.999507
ENSG00000177426	TGIF1	-0.0888369	0.0243813	0.999507
ENSG00000196236	XPNPEP3	-0.0882173	0.0169895	0.999507
ENSG00000154803	FLCN	-0.0872685	0.030147	0.999507
ENSG00000184402	SS18L1	-0.084863	0.0469359	0.999507
ENSG00000100425	BRD1	-0.0820061	0.0231689	0.999507
ENSG00000168826	ZBTB49	-0.0817511	0.0177348	0.999507
ENSG00000119541	VPS4B	-0.0810925	0.0485156	0.999507
ENSG00000164808	SPIDR	-0.0726988	0.0125474	0.999507
ENSG00000149187	CELF1	-0.0711595	0.0250988	0.999507
ENSG00000197343	ZNF655	-0.0626763	0.0133256	0.999507
ENSG00000105875	WDR91	-0.0624563	0.0406074	0.999507
ENSG00000100650	SRSF5	-0.0582411	0.0385946	0.999507
ENSG00000126581	BECN1	-0.0492758	0.0495429	0.999507
Model 3
ENSEMBL ID	Gene Symbol	log2FC	p	FDR-p
ENSG00000131126	TEX101	-1.43065	0.0145189	0.999998
ENSG00000244300	GATA2-AS1	-1.24738	0.00302597	0.999998
ENSG00000267453	CLEC4O	-1.03782	0.0387041	0.999998
ENSG00000131016	AKAP12	-1.03552	4.90782e-05	0.176375
ENSG00000163751	CPA3	-0.997033	4.9942e-05	0.176375
ENSG00000160307	S100B	-0.957594	0.00263349	0.999998
ENSG00000178538	CA8	-0.948059	8.80816e-07	0.0155535
ENSG00000179348	GATA2	-0.940149	3.93472e-05	0.176375
ENSG00000204455	TRIM51BP	-0.933532	0.00204477	0.999998
ENSG00000237706	TRIM51EP	-0.929979	0.00220486	0.999998
ENSG00000113520	IL4	-0.870098	0.0189914	0.999998
ENSG00000263724	DLGAP1-AS3	-0.847225	0.0169015	0.999998
ENSG00000140287	HDC	-0.843461	0.000778411	0.999998
ENSG00000169224	GCSAML	-0.80042	0.000155704	0.458237
ENSG00000158715	SLC45A3	-0.785317	1.36014e-05	0.120086
ENSG00000246363	LINC02458	-0.78401	0.000297034	0.58278
ENSG00000149534	MS4A2	-0.752975	0.0134429	0.999998
ENSG00000198400	NTRK1	-0.738841	0.000194719	0.491193
ENSG00000154269	ENPP3	-0.701712	0.00139225	0.999998
ENSG00000233746	LINC00656	-0.692661	0.0108547	0.999998
ENSG00000188130	MAPK12	-0.63108	0.0166037	0.999998
ENSG00000205426	KRT81	-0.626833	0.0275969	0.999998
ENSG00000228923	AP000355.1	-0.617376	0.0497395	0.999998
ENSG00000228212	OFD1P17	-0.600456	0.0418362	0.999998
ENSG00000179639	FCER1A	-0.552279	0.000582496	0.999998
ENSG00000256987	AC023050.5	-0.513125	0.0425156	0.999998
ENSG00000201151	AL135844.1	-0.509669	0.0247584	0.999998
ENSG00000197670	AL157838.1	-0.500194	0.00157876	0.999998
ENSG00000054179	ENTPD2	-0.483225	0.0307621	0.999998
ENSG00000105737	GRIK5	-0.472153	0.00127972	0.999998
ENSG00000264769	AC145207.8	-0.470318	0.0471419	0.999998
ENSG00000230006	ANKRD36BP2	-0.455935	0.0263598	0.999998
ENSG00000123219	CENPK	-0.436179	0.0198803	0.999998
ENSG00000228078	HLA-U	-0.43403	0.0162005	0.999998
ENSG00000160229	ZNF66	-0.417039	0.00257716	0.999998
ENSG00000259717	LINC00677	-0.406367	0.00468951	0.999998
ENSG00000234511	C5orf58	-0.401994	0.0159864	0.999998
ENSG00000177098	SCN4B	-0.401728	0.0394132	0.999998
ENSG00000255423	EBLN2	-0.395117	0.0304757	0.999998
ENSG00000218073	AL021407.3	-0.393593	0.00539195	0.999998
ENSG00000158104	HPD	-0.383197	0.0434483	0.999998
ENSG00000064787	BCAS1	-0.379076	0.0136383	0.999998
ENSG00000264188	AC106037.2	-0.376508	0.0373709	0.999998
ENSG00000114948	ADAM23	-0.374956	0.0334042	0.999998
ENSG00000231105	ECE1-AS1	-0.37358	0.0449306	0.999998
ENSG00000203709	MIR29B2CHG	-0.366766	0.0326605	0.999998
ENSG00000124006	OBSL1	-0.361819	0.0479943	0.999998
ENSG00000231799	PA2G4P6	-0.359118	0.0430842	0.999998
ENSG00000237672	KRR1P1	-0.358602	0.0382919	0.999998
ENSG00000230587	LINC02580	-0.357841	0.005512	0.999998
ENSG00000261207	AL031717.1	-0.346098	0.0408977	0.999998
ENSG00000169085	VXN	-0.344495	0.0143321	0.999998
ENSG00000134489	HRH4	-0.342446	0.0186433	0.999998
ENSG00000267454	ZNF582-AS1	-0.339455	0.00426267	0.999998
ENSG00000122194	PLG	-0.334531	0.0473952	0.999998
ENSG00000243746	EEF1A1P10	-0.328935	0.0114999	0.999998
ENSG00000207808	MIR27A	-0.323462	0.00641228	0.999998
ENSG00000259668	AC066613.1	-0.323297	0.0378726	0.999998
ENSG00000231826	LINC01819	-0.322194	0.0260568	0.999998
ENSG00000124507	PACSIN1	-0.318963	0.000724538	0.999998
ENSG00000232934	AL157786.1	-0.305201	0.0242562	0.999998
ENSG00000248213	CICP16	-0.303984	0.0252103	0.999998
ENSG00000152926	ZNF117	-0.303288	0.00874104	0.999998
ENSG00000123689	G0S2	-0.301823	0.0453074	0.999998
ENSG00000230373	GOLGA6L5P	-0.30159	0.0144791	0.999998
ENSG00000255495	AC145124.1	-0.299736	0.0166044	0.999998
ENSG00000158488	CD1E	-0.297317	0.0203311	0.999998
ENSG00000238058	AL355574.1	-0.295299	0.043382	0.999998
ENSG00000215493	AC007731.2	-0.292334	0.013156	0.999998
ENSG00000171790	SLFNL1	-0.281635	0.0266789	0.999998
ENSG00000267265	AC011476.3	-0.279079	0.0354372	0.999998
ENSG00000068885	IFT80	-0.278092	0.0216891	0.999998
ENSG00000196470	SIAH1	-0.277879	0.025599	0.999998
ENSG00000224505	AC138150.1	-0.274075	0.0274651	0.999998
ENSG00000250510	GPR162	-0.273644	0.0177646	0.999998
ENSG00000198121	LPAR1	-0.270681	0.0217929	0.999998
ENSG00000230982	DSTNP1	-0.26971	0.03549	0.999998
ENSG00000127540	UQCR11	-0.267687	0.0447125	0.999998
ENSG00000108813	DLX4	-0.267175	0.0338078	0.999998
ENSG00000104427	ZC2HC1A	-0.263413	0.0247136	0.999998
ENSG00000261804	AC007342.4	-0.256107	0.0393764	0.999998
ENSG00000196420	S100A5	-0.255508	0.0313572	0.999998
ENSG00000227155	AL161725.1	-0.251035	0.0427261	0.999998
ENSG00000253570	RNF5P1	-0.248763	0.0356414	0.999998
ENSG00000143630	HCN3	-0.246809	0.0340887	0.999998
ENSG00000135929	CYP27A1	-0.244564	0.039162	0.999998
ENSG00000218809	AL391903.1	-0.244397	0.027087	0.999998
ENSG00000218226	TATDN2P2	-0.243892	0.0467045	0.999998
ENSG00000175866	BAIAP2	-0.242383	0.00109425	0.999998
ENSG00000173678	SPDYE2B	-0.239159	0.0350506	0.999998
ENSG00000170482	SLC23A1	-0.236714	0.0128465	0.999998
ENSG00000184206	GOLGA6L4	-0.236687	0.041775	0.999998
ENSG00000114923	SLC4A3	-0.234787	0.0303612	0.999998
ENSG00000205238	SPDYE2	-0.231328	0.0396922	0.999998
ENSG00000104450	SPAG1	-0.228905	0.0191115	0.999998
ENSG00000183022	TPM3P8	-0.223231	0.00169479	0.999998
ENSG00000128268	MGAT3	-0.222744	0.0181804	0.999998
ENSG00000110042	DTX4	-0.222101	0.047198	0.999998
ENSG00000131480	AOC2	-0.220251	0.0229838	0.999998
ENSG00000160305	DIP2A	-0.219117	0.00121857	0.999998
ENSG00000136206	SPDYE1	-0.218584	0.0162699	0.999998
ENSG00000239305	RNF103	-0.216523	0.0199247	0.999998
ENSG00000242258	LINC00996	-0.21556	0.0389019	0.999998
ENSG00000174132	FAM174A	-0.215174	0.00801063	0.999998
ENSG00000268279	AC090004.1	-0.210158	0.0497752	0.999998
ENSG00000168255	POLR2J3	-0.208293	0.0028746	0.999998
ENSG00000138801	PAPSS1	-0.206053	0.00954435	0.999998
ENSG00000229852	AC019205.1	-0.199506	0.0329391	0.999998
ENSG00000135407	AVIL	-0.198673	0.0245873	0.999998
ENSG00000260711	AL121839.2	-0.196968	0.00382432	0.999998
ENSG00000236496	GPS2P1	-0.196344	0.032659	0.999998
ENSG00000078804	TP53INP2	-0.195509	0.0435724	0.999998
ENSG00000124549	BTN2A3P	-0.194716	0.0145505	0.999998
ENSG00000214787	MS4A4E	-0.192764	0.0338893	0.999998
ENSG00000129084	PSMA1	-0.192291	0.0453339	0.999998
ENSG00000119121	TRPM6	-0.190998	0.0464151	0.999998
ENSG00000196407	THEM5	-0.189735	0.0202601	0.999998
ENSG00000119227	PIGZ	-0.188945	0.0445969	0.999998
ENSG00000128567	PODXL	-0.18782	0.0178815	0.999998
ENSG00000230551	AC021078.1	-0.187454	0.00969037	0.999998
ENSG00000118515	SGK1	-0.187329	0.0054973	0.999998
ENSG00000188985	DHFRP1	-0.186498	0.0137952	0.999998
ENSG00000187824	TMEM220	-0.186365	0.0373065	0.999998
ENSG00000256229	ZNF486	-0.185644	0.0203518	0.999998
ENSG00000138623	SEMA7A	-0.183649	0.0268749	0.999998
ENSG00000213462	ERV3-1	-0.18361	0.0366519	0.999998
ENSG00000132514	CLEC10A	-0.182163	0.0416982	0.999998
ENSG00000157445	CACNA2D3	-0.181296	0.0123321	0.999998
ENSG00000228601	RPL39P	-0.180197	0.0200516	0.999998
ENSG00000105011	ASF1B	-0.179598	0.028059	0.999998
ENSG00000162769	FLVCR1	-0.178389	0.0385807	0.999998
ENSG00000100228	RAB36	-0.177531	0.0374881	0.999998
ENSG00000153823	PID1	-0.173867	0.0247041	0.999998
ENSG00000233297	RASA4DP	-0.171816	0.0492787	0.999998
ENSG00000204947	ZNF425	-0.170113	0.0183588	0.999998
ENSG00000197046	SIGLEC15	-0.16968	0.0469895	0.999998
ENSG00000087589	CASS4	-0.168233	0.0272137	0.999998
ENSG00000133026	MYH10	-0.167519	0.0281022	0.999998
ENSG00000215769	ARHGAP27P1-BPTFP1-KPNA2P3	-0.167073	0.0306319	0.999998
ENSG00000236778	INTS6-AS1	-0.167006	0.0404105	0.999998
ENSG00000091039	OSBPL8	-0.166424	0.0492794	0.999998
ENSG00000229097	CALM2P2	-0.16634	0.0327317	0.999998
ENSG00000005020	SKAP2	-0.166172	0.038505	0.999998
ENSG00000123643	SLC36A1	-0.163042	0.0197472	0.999998
ENSG00000170345	FOS	-0.162455	0.0165823	0.999998
ENSG00000145014	TMEM44	-0.161481	0.0399272	0.999998
ENSG00000101213	PTK6	-0.157484	0.0430185	0.999998
ENSG00000119900	OGFRL1	-0.155758	0.0276378	0.999998
ENSG00000228903	RASA4CP	-0.154023	0.0122824	0.999998
ENSG00000268970	AC022150.2	-0.153839	0.0482505	0.999998
ENSG00000213260	YWHAZP5	-0.153305	0.0297284	0.999998
ENSG00000011198	ABHD5	-0.152999	0.0310967	0.999998
ENSG00000233994	GDI2P2	-0.150782	0.00774886	0.999998
ENSG00000160961	ZNF333	-0.149601	0.00328813	0.999998
ENSG00000185022	MAFF	-0.149066	0.0314342	0.999998
ENSG00000158481	CD1C	-0.148914	0.0337571	0.999998
ENSG00000120889	TNFRSF10B	-0.148165	0.0467542	0.999998
ENSG00000072864	NDE1	-0.147186	0.0240382	0.999998
ENSG00000179476	C14orf28	-0.146627	0.025962	0.999998
ENSG00000032742	IFT88	-0.146612	0.0145972	0.999998
ENSG00000073060	SCARB1	-0.142644	0.0116437	0.999998
ENSG00000059145	UNKL	-0.140879	0.0384575	0.999998
ENSG00000103381	CPPED1	-0.139849	0.038341	0.999998
ENSG00000130363	RSPH3	-0.13959	0.0489933	0.999998
ENSG00000232702	AL158050.1	-0.139219	0.0030059	0.999998
ENSG00000185215	TNFAIP2	-0.138922	0.0144923	0.999998
ENSG00000222011	FAM185A	-0.137451	0.0106734	0.999998
ENSG00000162601	MYSM1	-0.137259	0.0379835	0.999998
ENSG00000148411	NACC2	-0.135786	0.00896345	0.999998
ENSG00000054392	HHAT	-0.133823	0.047386	0.999998
ENSG00000197579	TOPORS	-0.131724	0.0276775	0.999998
ENSG00000113532	ST8SIA4	-0.130776	0.0493871	0.999998
ENSG00000239857	GET4	-0.125891	0.0359379	0.999998
ENSG00000008256	CYTH3	-0.125866	0.00717928	0.999998
ENSG00000101150	TPD52L2	-0.125797	0.0306354	0.999998
ENSG00000169252	ADRB2	-0.123121	0.00932247	0.999998
ENSG00000258441	LINC00641	-0.121612	0.0137072	0.999998
ENSG00000261490	AC005674.2	-0.1202	0.0299538	0.999998
ENSG00000139163	ETNK1	-0.11986	0.0300382	0.999998
ENSG00000119729	RHOQ	-0.119548	0.0269369	0.999998
ENSG00000179523	EIF3J-DT	-0.118223	0.00355526	0.999998
ENSG00000185112	FAM43A	-0.117727	0.0282509	0.999998
ENSG00000167987	VPS37C	-0.117601	0.0213572	0.999998
ENSG00000204344	STK19	-0.117167	0.0413214	0.999998
ENSG00000257621	PSMA3-AS1	-0.113246	0.0189504	0.999998
ENSG00000115524	SF3B1	-0.112149	0.0199917	0.999998
ENSG00000008294	SPAG9	-0.112106	0.0490288	0.999998
ENSG00000260917	AL158212.3	-0.111444	0.00394241	0.999998
ENSG00000156642	NPTN	-0.109779	0.0126066	0.999998
ENSG00000115084	SLC35F5	-0.109224	0.0369468	0.999998
ENSG00000089057	SLC23A2	-0.109055	0.0164635	0.999998
ENSG00000119707	RBM25	-0.108544	0.0242274	0.999998
ENSG00000231113	AL035587.1	-0.108371	0.0165776	0.999998
ENSG00000132424	PNISR	-0.107235	0.036272	0.999998
ENSG00000268034	AC243960.2	-0.105035	0.0328981	0.999998
ENSG00000100941	PNN	-0.104877	0.00949908	0.999998
ENSG00000136161	RCBTB2	-0.104144	0.0335883	0.999998
ENSG00000100906	NFKBIA	-0.103776	0.0456596	0.999998
ENSG00000169359	SLC33A1	-0.101479	0.0279206	0.999998
ENSG00000184863	RBM33	-0.101439	0.00393604	0.999998
ENSG00000160310	PRMT2	-0.0996791	0.00744729	0.999998
ENSG00000168228	ZCCHC4	-0.0943226	0.0404822	0.999998
ENSG00000113583	C5orf15	-0.0927172	0.0449738	0.999998
ENSG00000113593	PPWD1	-0.0927154	0.0213834	0.999998
ENSG00000142208	AKT1	-0.0926296	0.0476059	0.999998
ENSG00000177426	TGIF1	-0.0890642	0.0223182	0.999998
ENSG00000196236	XPNPEP3	-0.0881985	0.0176725	0.999998
ENSG00000145495	MARCHF6	-0.0881463	0.0310302	0.999998
ENSG00000154803	FLCN	-0.086924	0.0318179	0.999998
ENSG00000184402	SS18L1	-0.0843391	0.0497214	0.999998
ENSG00000100425	BRD1	-0.0814974	0.023042	0.999998
ENSG00000168826	ZBTB49	-0.0809544	0.0190047	0.999998
ENSG00000164808	SPIDR	-0.0724634	0.0130188	0.999998
ENSG00000149187	CELF1	-0.0703931	0.0268055	0.999998
ENSG00000197343	ZNF655	-0.0624005	0.0138911	0.999998
ENSG00000105875	WDR91	-0.0615751	0.0410204	0.999998
ENSG00000100650	SRSF5	-0.0589896	0.0351949	0.999998
