# Supplementary material for: An interferon-related signature characterizes the whole blood transcriptome profile of insulin-resistant individuals—the CODAM study
Source: Genes Nutr. 2021 Dec 9;16:22. doi: 10.1186/s12263-021-00702-7 (PMC8903498; doi:10.1186/s12263-021-00702-7)
Supplement: Supplementary file 4 — Additional file 4: Table S3. [file 12263_2021_702_MOESM4_ESM.xlsx]

## Sheet: Sheet1
Table S3.
Significant GO biological processes (upregulated genes) for the insulin resistant vs insulin sensitive comparisonfor modesl 1, 2 & 3.
The column significant genes shows the number of significant genes identified from our dataset for this specific GO term.
The total # genes shows the total number of genes associated with that specific GO term.
Nominal p-values and false discovery rate (FDR) p-values for the GO terms are also presented.
Model 1 adjusts for sex, BMI and age. Model 2 adjusts for sex, BMI, age and WBC profile.
Model 3 adjusts for sex, BMI, age, smoking status, lipid/glucose medication and WBC profile.
	Model 1
GO ID	Biological GO process	Significant # genes	Total # genes	p	FDR-p
GO:0043312	neutrophil degranulation	59	431	5.87216e-20	1.63849e-16
GO:0002283	neutrophil activation involved in immune response	59	434	8.30875e-20	1.63849e-16
GO:0002446	neutrophil mediated immunity	59	443	2.30832e-19	1.9179e-16
GO:0042119	neutrophil activation	59	443	2.30832e-19	1.9179e-16
GO:0002275	myeloid cell activation involved in immune response	61	472	2.43141e-19	1.9179e-16
GO:0036230	granulocyte activation	59	447	3.60212e-19	2.24697e-16
GO:0098542	defense response to other organism	51	339	3.98803e-19	2.24697e-16
GO:0043299	leukocyte degranulation	60	464	4.83806e-19	2.38516e-16
GO:0002444	myeloid leukocyte mediated immunity	61	480	5.68885e-19	2.49298e-16
GO:0051607	defense response to virus	38	195	2.35447e-18	9.28602e-16
GO:0060337	type I interferon signaling pathway	24	74	1.9944e-17	6.55492e-15
GO:0071357	cellular response to type I interferon	24	74	1.9944e-17	6.55492e-15
GO:0009615	response to virus	42	255	2.34446e-17	7.11274e-15
GO:0034340	response to type I interferon	24	78	7.90902e-17	2.22808e-14
GO:1903901	negative regulation of viral life cycle	18	66	6.15268e-12	1.61774e-09
GO:0048525	negative regulation of viral process	19	76	8.59509e-12	2.11869e-09
GO:2000117	negative regulation of cysteine-type endopeptidase activity	17	69	1.40688e-10	3.26397e-08
GO:2000116	regulation of cysteine-type endopeptidase activity	27	183	1.99892e-10	4.37986e-08
GO:0043901	negative regulation of multi-organism process	22	125	3.18379e-10	6.60888e-08
GO:0045071	negative regulation of viral genome replication	14	49	7.22643e-10	1.42505e-07
GO:1903900	regulation of viral life cycle	21	121	1.05977e-09	1.99035e-07
GO:0052548	regulation of endopeptidase activity	32	271	1.42196e-09	2.54919e-07
GO:0010951	negative regulation of endopeptidase activity	22	137	1.94958e-09	3.34311e-07
GO:0010466	negative regulation of peptidase activity	22	141	3.40512e-09	5.59574e-07
GO:0052547	regulation of peptidase activity	32	289	7.06001e-09	1.09767e-06
GO:0009617	response to bacterium	39	403	7.23617e-09	1.09767e-06
GO:0050663	cytokine secretion	24	176	1.03552e-08	1.51263e-06
GO:0045069	regulation of viral genome replication	16	82	1.87308e-08	2.57906e-06
GO:0043900	regulation of multi-organism process	33	317	1.89637e-08	2.57906e-06
GO:0043903	regulation of symbiosis, encompassing mutualism through parasitism	24	188	3.82196e-08	5.0246e-06
GO:0045861	negative regulation of proteolysis	26	218	4.23235e-08	5.38465e-06
GO:0050792	regulation of viral process	23	176	4.75278e-08	5.85781e-06
GO:0043281	regulation of cysteine-type endopeptidase activity involved in apoptotic process	22	168	9.00756e-08	1.07654e-05
GO:0060333	interferon-gamma-mediated signaling pathway	15	82	1.29071e-07	1.49722e-05
GO:0043154	negative regulation of cysteine-type endopeptidase activity involved in apoptotic process	13	63	2.0589e-07	2.27452e-05
GO:0034341	response to interferon-gamma	20	148	2.07613e-07	2.27452e-05
GO:0045088	regulation of innate immune response	33	351	2.17724e-07	2.32082e-05
GO:0050707	regulation of cytokine secretion	20	151	2.8959e-07	3.00564e-05
GO:0019079	viral genome replication	16	103	5.14261e-07	5.20063e-05
GO:0071346	cellular response to interferon-gamma	18	133	8.27982e-07	8.1639e-05
GO:0031349	positive regulation of defense response	33	376	1.04829e-06	0.00010084
GO:0045089	positive regulation of innate immune response	28	293	1.34599e-06	0.000126395
GO:0050715	positive regulation of cytokine secretion	15	104	3.05972e-06	0.00028064
GO:0035455	response to interferon-alpha	7	20	3.17364e-06	0.000284474
GO:0002790	peptide secretion	34	425	5.68627e-06	0.00049837
GO:0002218	activation of innate immune response	24	247	5.8329e-06	0.000500108
GO:0051346	negative regulation of hydrolase activity	26	282	6.23797e-06	0.000523459
GO:0051090	regulation of DNA-binding transcription factor activity	28	319	7.03644e-06	0.000578161
GO:0001819	positive regulation of cytokine production	30	362	1.03565e-05	0.000833592
GO:0050702	interleukin-1 beta secretion	9	42	1.14459e-05	0.000902854
GO:0051235	maintenance of location	22	231	1.96015e-05	0.00151585
GO:0050706	regulation of interleukin-1 beta secretion	8	35	2.14177e-05	0.00162445
GO:0070207	protein homotrimerization	7	26	2.24484e-05	0.0016705
GO:0051092	positive regulation of NF-kappaB transcription factor activity	15	123	2.45417e-05	0.00179163
GO:0050701	interleukin-1 secretion	9	46	2.49847e-05	0.00179163
GO:0002221	pattern recognition receptor signaling pathway	17	154	2.67745e-05	0.00188569
GO:0060759	regulation of response to cytokine stimulus	16	140	2.99847e-05	0.00207473
GO:0032612	interleukin-1 production	12	84	3.28903e-05	0.00223654
GO:0009306	protein secretion	31	406	3.68723e-05	0.002451
GO:0019058	viral life cycle	24	276	3.72871e-05	0.002451
GO:0050704	regulation of interleukin-1 secretion	8	38	4.05918e-05	0.00262449
GO:0032652	regulation of interleukin-1 production	11	73	4.21789e-05	0.00268312
GO:0002791	regulation of peptide secretion	27	334	4.45987e-05	0.00279202
GO:0032611	interleukin-1 beta production	11	75	5.45311e-05	0.00336048
GO:0002758	innate immune response-activating signal transduction	21	231	6.00496e-05	0.00364362
GO:1903530	regulation of secretion by cell	34	479	6.80196e-05	0.00406469
GO:0048514	blood vessel morphogenesis	29	383	7.65132e-05	0.004504
GO:0032651	regulation of interleukin-1 beta production	10	65	7.8412e-05	0.00454789
GO:0032481	positive regulation of type I interferon production	10	66	8.95823e-05	0.00512047
GO:0070206	protein trimerization	8	43	0.000103281	0.00581917
GO:0032479	regulation of type I interferon production	13	109	0.000107028	0.00587593
GO:0035456	response to interferon-beta	6	23	0.000107268	0.00587593
GO:0001525	angiogenesis	26	334	0.000114981	0.00621214
GO:0001818	negative regulation of cytokine production	20	225	0.000122254	0.00651583
GO:0032606	type I interferon production	13	111	0.00012906	0.00678684
GO:0050708	regulation of protein secretion	25	318	0.000133047	0.00690444
GO:0032602	chemokine production	10	70	0.000148738	0.00761847
GO:0002253	activation of immune response	33	481	0.000165857	0.0083864
GO:0042744	hydrogen peroxide catabolic process	6	25	0.000177346	0.00885385
GO:0002526	acute inflammatory response	12	100	0.000184817	0.00911146
GO:0051091	positive regulation of DNA-binding transcription factor activity	18	197	0.000187962	0.00915213
GO:0002793	positive regulation of peptide secretion	18	198	0.000200256	0.00963184
GO:0072525	pyridine-containing compound biosynthetic process	13	119	0.000260762	0.0121466
GO:0002523	leukocyte migration involved in inflammatory response	4	10	0.00026178	0.0121466
GO:0050713	negative regulation of interleukin-1 beta secretion	4	10	0.00026178	0.0121466
GO:2001237	negative regulation of extrinsic apoptotic signaling pathway	10	75	0.000266089	0.012203
GO:0050714	positive regulation of protein secretion	17	187	0.000299292	0.0135679
GO:0001568	blood vessel development	30	437	0.000325064	0.0145366
GO:0032102	negative regulation of response to external stimulus	19	224	0.000328031	0.0145366
GO:0002697	regulation of immune effector process	24	319	0.000348019	0.015251
GO:0008406	gonad development	13	123	0.000361503	0.0156678
GO:0051047	positive regulation of secretion	22	283	0.000389951	0.016717
GO:0042742	defense response to bacterium	14	142	0.000445824	0.0189068
GO:0045137	development of primary sexual characteristics	13	126	0.000457266	0.0191857
GO:0030155	regulation of cell adhesion	32	492	0.000533835	0.0221626
GO:0017001	antibiotic catabolic process	7	42	0.000568114	0.0230994
GO:0098586	cellular response to virus	7	42	0.000568114	0.0230994
GO:0071216	cellular response to biotic stimulus	16	181	0.000609746	0.0245392
GO:0098742	cell-cell adhesion via plasma-membrane adhesion molecules	11	100	0.000722051	0.0275563
GO:0002831	regulation of response to biotic stimulus	12	116	0.000732717	0.0275563
GO:0019359	nicotinamide nucleotide biosynthetic process	12	116	0.000732717	0.0275563
GO:0019363	pyridine nucleotide biosynthetic process	12	116	0.000732717	0.0275563
GO:2001056	positive regulation of cysteine-type endopeptidase activity	12	116	0.000732717	0.0275563
GO:2001236	regulation of extrinsic apoptotic signaling pathway	12	116	0.000732717	0.0275563
GO:0001944	vasculature development	30	459	0.000733624	0.0275563
GO:0009611	response to wounding	30	460	0.000759907	0.0280104
GO:0060761	negative regulation of response to cytokine stimulus	7	44	0.000759916	0.0280104
GO:0097191	extrinsic apoptotic signaling pathway	15	168	0.000807442	0.0294866
GO:0050711	negative regulation of interleukin-1 secretion	4	13	0.000819798	0.0296233
GO:0007548	sex differentiation	14	151	0.000826209	0.0296233
GO:0042737	drug catabolic process	11	102	0.000853422	0.0303234
GO:0006919	activation of cysteine-type endopeptidase activity involved in apoptotic process	9	72	0.000866004	0.0304957
GO:1901658	glycosyl compound catabolic process	6	33	0.000875411	0.0305456
GO:0010950	positive regulation of endopeptidase activity	13	135	0.00088291	0.0305456
GO:0072358	cardiovascular system development	30	465	0.000904105	0.0310069
GO:0006165	nucleoside diphosphate phosphorylation	11	103	0.000926185	0.0314903
GO:0034404	nucleobase-containing small molecule biosynthetic process	15	171	0.00096882	0.0324164
GO:0030593	neutrophil chemotaxis	8	59	0.000969862	0.0324164
GO:0039528	cytoplasmic pattern recognition receptor signaling pathway in response to virus	5	23	0.0010196	0.0337925
GO:0072524	pyridine-containing compound metabolic process	14	155	0.00106772	0.0348596
GO:0009166	nucleotide catabolic process	13	138	0.00108365	0.0348596
GO:0051224	negative regulation of protein transport	13	138	0.00108365	0.0348596
GO:0046939	nucleotide phosphorylation	11	105	0.00108715	0.0348596
GO:0002576	platelet degranulation	10	90	0.00115405	0.0364127
GO:0098754	detoxification	10	90	0.00115405	0.0364127
GO:1903532	positive regulation of secretion by cell	20	268	0.00117665	0.0368311
GO:0016052	carbohydrate catabolic process	14	157	0.00120915	0.0375503
GO:0032692	negative regulation of interleukin-1 production	5	24	0.00125138	0.0381383
GO:1904467	regulation of tumor necrosis factor secretion	5	24	0.00125138	0.0381383
GO:0006096	glycolytic process	10	91	0.00125709	0.0381383
GO:0044282	small molecule catabolic process	24	350	0.00129007	0.0386953
GO:0060760	positive regulation of response to cytokine stimulus	7	48	0.00129507	0.0386953
GO:0006757	ATP generation from ADP	10	92	0.00136751	0.0402805
GO:0007229	integrin-mediated signaling pathway	9	77	0.00140816	0.0402805
GO:0006027	glycosaminoglycan catabolic process	6	36	0.00140926	0.0402805
GO:0042743	hydrogen peroxide metabolic process	6	36	0.00140926	0.0402805
GO:1901292	nucleoside phosphate catabolic process	13	142	0.00140941	0.0402805
GO:1904950	negative regulation of establishment of protein localization	13	142	0.00140941	0.0402805
GO:0042866	pyruvate biosynthetic process	10	93	0.0014857	0.0421553
GO:0032642	regulation of chemokine production	8	63	0.00150029	0.0422654
GO:0050718	positive regulation of interleukin-1 beta secretion	5	25	0.00151989	0.0425137
GO:0097237	cellular response to toxic substance	15	180	0.00162539	0.0450456
GO:0044764	multi-organism cellular process	6	37	0.00163325	0.0450456
GO:0002888	positive regulation of myeloid leukocyte mediated immunity	5	26	0.00182848	0.0497131
GO:0050716	positive regulation of interleukin-1 secretion	5	26	0.00182848	0.0497131
GO:0032088	negative regulation of NF-kappaB transcription factor activity	8	65	0.00184029	0.0497131
	Model 2
GO:0060337	type I interferon signaling pathway	10	74	1.73808e-06	0.00253152
GO:0071357	cellular response to type I interferon	10	74	1.73808e-06	0.00253152
GO:0034340	response to type I interferon	10	78	2.84184e-06	0.00275942
GO:0098542	defense response to other organism	20	339	1.22749e-05	0.00893922
GO:0051607	defense response to virus	12	195	0.000483889	0.257878
GO:0009615	response to virus	14	255	0.00053116	0.257878
GO:0048525	negative regulation of viral process	7	76	0.000728548	0.30318
GO:1903901	negative regulation of viral life cycle	6	66	0.00186568	0.67934
GO:0007369	gastrulation	8	118	0.00230402	0.701687
GO:0045071	negative regulation of viral genome replication	5	49	0.00268664	0.701687
GO:1903900	regulation of viral life cycle	8	121	0.00269519	0.701687
GO:0043032	positive regulation of macrophage activation	3	15	0.00289057	0.701687
GO:0043901	negative regulation of multi-organism process	8	125	0.00329541	0.738425
GO:0045069	regulation of viral genome replication	6	82	0.00554454	0.803463
GO:0060333	interferon-gamma-mediated signaling pathway	6	82	0.00554454	0.803463
GO:0002791	regulation of peptide secretion	14	334	0.00646754	0.803463
GO:1990542	mitochondrial transmembrane transport	6	86	0.00697793	0.803463
GO:0032069	regulation of nuclease activity	3	21	0.00774515	0.803463
GO:0072332	intrinsic apoptotic signaling pathway by p53 class mediator	5	63	0.00793249	0.803463
GO:0050792	regulation of viral process	9	176	0.00814966	0.803463
GO:0050857	positive regulation of antigen receptor-mediated signaling pathway	3	22	0.00883938	0.803463
GO:0032088	negative regulation of NF-kappaB transcription factor activity	5	65	0.00903211	0.803463
GO:0021766	hippocampus development	4	43	0.00996085	0.803463
GO:0010470	regulation of gastrulation	3	23	0.0100196	0.803463
GO:0035456	response to interferon-beta	3	23	0.0100196	0.803463
GO:0043900	regulation of multi-organism process	13	317	0.0101655	0.803463
GO:0042116	macrophage activation	5	67	0.0102327	0.803463
GO:0043433	negative regulation of DNA-binding transcription factor activity	7	122	0.0104488	0.803463
GO:0051090	regulation of DNA-binding transcription factor activity	13	319	0.0106766	0.803463
GO:0006418	tRNA aminoacylation for protein translation	4	44	0.0107912	0.803463
GO:0051648	vesicle localization	10	217	0.0109047	0.803463
GO:0045776	negative regulation of blood pressure	3	24	0.0112869	0.803463
GO:0043903	regulation of symbiosis, encompassing mutualism through parasitism	9	188	0.0122316	0.803463
GO:0032602	chemokine production	5	70	0.0122319	0.803463
GO:0043039	tRNA aminoacylation	4	47	0.0135461	0.803463
GO:0098742	cell-cell adhesion via plasma-membrane adhesion molecules	6	100	0.0141171	0.803463
GO:0043038	amino acid activation	4	48	0.0145547	0.803463
GO:0002828	regulation of type 2 immune response	3	27	0.015622	0.803463
GO:0072321	chaperone-mediated protein transport	2	10	0.0157013	0.803463
GO:0090179	planar cell polarity pathway involved in neural tube closure	2	10	0.0157013	0.803463
GO:2000095	regulation of Wnt signaling pathway, planar cell polarity pathway	2	10	0.0157013	0.803463
GO:0019079	viral genome replication	6	103	0.0161363	0.803463
GO:0071346	cellular response to interferon-gamma	7	133	0.0162096	0.803463
GO:0003281	ventricular septum development	4	50	0.0167115	0.803463
GO:0031349	positive regulation of defense response	14	376	0.0170111	0.803463
GO:0002686	negative regulation of leukocyte migration	3	28	0.0172471	0.803463
GO:1902600	proton transmembrane transport	6	105	0.0175883	0.803463
GO:0051656	establishment of organelle localization	14	378	0.0177277	0.803463
GO:0003231	cardiac ventricle development	5	78	0.0188174	0.803463
GO:0072567	chemokine (C-X-C motif) ligand 2 production	2	11	0.0189435	0.803463
GO:0090177	establishment of planar polarity involved in neural tube closure	2	11	0.0189435	0.803463
GO:0090178	regulation of establishment of planar polarity involved in neural tube closure	2	11	0.0189435	0.803463
GO:2000193	positive regulation of fatty acid transport	2	11	0.0189435	0.803463
GO:2000402	negative regulation of lymphocyte migration	2	11	0.0189435	0.803463
GO:0006471	protein ADP-ribosylation	3	29	0.018963	0.803463
GO:1905954	positive regulation of lipid localization	4	52	0.0190584	0.803463
GO:0051224	negative regulation of protein transport	7	138	0.0194586	0.803463
GO:0051304	chromosome separation	5	79	0.0197767	0.803463
GO:0048708	astrocyte differentiation	4	53	0.0203045	0.803463
GO:0014002	astrocyte development	3	30	0.0207702	0.803463
GO:0002790	peptide secretion	15	425	0.0212406	0.803463
GO:0021761	limbic system development	4	54	0.0215996	0.803463
GO:0090305	nucleic acid phosphodiester bond hydrolysis	10	242	0.0217761	0.803463
GO:0042742	defense response to bacterium	7	142	0.0223668	0.803463
GO:1904950	negative regulation of establishment of protein localization	7	142	0.0223668	0.803463
GO:0042249	establishment of planar polarity of embryonic epithelium	2	12	0.0224402	0.803463
GO:0060026	convergent extension	2	12	0.0224402	0.803463
GO:1905276	regulation of epithelial tube formation	2	12	0.0224402	0.803463
GO:1903793	positive regulation of anion transport	3	31	0.0226686	0.803463
GO:0050708	regulation of protein secretion	12	318	0.023853	0.803463
GO:1905818	regulation of chromosome separation	4	56	0.0243387	0.803463
GO:0097190	apoptotic signaling pathway	16	472	0.0246582	0.803463
GO:0042092	type 2 immune response	3	32	0.0246583	0.803463
GO:0001505	regulation of neurotransmitter levels	9	213	0.0253746	0.803463
GO:0001833	inner cell mass cell proliferation	2	13	0.0261802	0.803463
GO:0002544	chronic inflammatory response	2	13	0.0261802	0.803463
GO:0006544	glycine metabolic process	2	13	0.0261802	0.803463
GO:0051315	attachment of mitotic spindle microtubules to kinetochore	2	13	0.0261802	0.803463
GO:1903978	regulation of microglial cell activation	2	13	0.0261802	0.803463
GO:2000479	regulation of cAMP-dependent protein kinase activity	2	13	0.0261802	0.803463
GO:0006626	protein targeting to mitochondrion	5	85	0.0262064	0.803463
GO:0034341	response to interferon-gamma	7	148	0.0272734	0.803463
GO:0009617	response to bacterium	14	403	0.0287506	0.803463
GO:0002292	T cell differentiation involved in immune response	4	59	0.0288249	0.803463
GO:1903051	negative regulation of proteolysis involved in cellular protein catabolic process	4	59	0.0288249	0.803463
GO:0043030	regulation of macrophage activation	3	34	0.0289112	0.803463
GO:0090317	negative regulation of intracellular protein transport	3	34	0.0289112	0.803463
GO:0035567	non-canonical Wnt signaling pathway	6	118	0.0292499	0.803463
GO:0006839	mitochondrial transport	9	219	0.0296305	0.803463
GO:0006123	mitochondrial electron transport, cytochrome c to oxygen	2	14	0.0301525	0.803463
GO:0019646	aerobic electron transport chain	2	14	0.0301525	0.803463
GO:0070200	establishment of protein localization to telomere	2	14	0.0301525	0.803463
GO:0090231	regulation of spindle checkpoint	2	14	0.0301525	0.803463
GO:0090266	regulation of mitotic cell cycle spindle assembly checkpoint	2	14	0.0301525	0.803463
GO:1903504	regulation of mitotic spindle checkpoint	2	14	0.0301525	0.803463
GO:0035904	aorta development	3	36	0.0335269	0.803463
GO:0043367	CD4-positive, alpha-beta T cell differentiation	4	62	0.0337709	0.803463
GO:0002830	positive regulation of type 2 immune response	2	15	0.0343466	0.803463
GO:0045655	regulation of monocyte differentiation	2	15	0.0343466	0.803463
GO:0048535	lymph node development	2	15	0.0343466	0.803463
GO:0042063	gliogenesis	8	190	0.0346388	0.803463
GO:0072594	establishment of protein localization to organelle	15	453	0.0347348	0.803463
GO:0007007	inner mitochondrial membrane organization	3	37	0.0359697	0.803463
GO:0060393	regulation of pathway-restricted SMAD protein phosphorylation	3	37	0.0359697	0.803463
GO:0002250	adaptive immune response	12	339	0.0364684	0.803463
GO:0032370	positive regulation of lipid transport	3	38	0.0385016	0.803463
GO:0021680	cerebellar Purkinje cell layer development	2	16	0.0387524	0.803463
GO:0035458	cellular response to interferon-beta	2	16	0.0387524	0.803463
GO:0090195	chemokine secretion	2	16	0.0387524	0.803463
GO:2000050	regulation of non-canonical Wnt signaling pathway	2	16	0.0387524	0.803463
GO:0051303	establishment of chromosome localization	4	65	0.0391815	0.803463
GO:0050000	chromosome localization	4	66	0.0410888	0.803463
GO:1903313	positive regulation of mRNA metabolic process	4	66	0.0410888	0.803463
GO:0007269	neurotransmitter secretion	5	96	0.0411534	0.803463
GO:0099643	signal release from synapse	5	96	0.0411534	0.803463
GO:0002764	immune response-regulating signaling pathway	15	465	0.0421162	0.803463
GO:0050709	negative regulation of protein secretion	5	97	0.0427225	0.803463
GO:0050729	positive regulation of inflammatory response	5	97	0.0427225	0.803463
GO:0001832	blastocyst growth	2	17	0.0433599	0.803463
GO:0010667	negative regulation of cardiac muscle cell apoptotic process	2	17	0.0433599	0.803463
GO:0032400	melanosome localization	2	17	0.0433599	0.803463
GO:0046823	negative regulation of nucleocytoplasmic transport	2	17	0.0433599	0.803463
GO:0007080	mitotic metaphase plate congression	3	40	0.0438301	0.803463
GO:0045646	regulation of erythrocyte differentiation	3	40	0.0438301	0.803463
GO:0060389	pathway-restricted SMAD protein phosphorylation	3	40	0.0438301	0.803463
GO:0070534	protein K63-linked ubiquitination	3	40	0.0438301	0.803463
GO:2000059	negative regulation of ubiquitin-dependent protein catabolic process	3	40	0.0438301	0.803463
GO:0097479	synaptic vesicle localization	5	98	0.0443273	0.803463
GO:0097193	intrinsic apoptotic signaling pathway	9	236	0.0443506	0.803463
GO:0045927	positive regulation of growth	7	165	0.04501	0.803463
GO:0021543	pallium development	5	99	0.0459679	0.803463
GO:1903363	negative regulation of cellular protein catabolic process	4	69	0.0471217	0.803463
GO:0003205	cardiac chamber development	5	100	0.0476442	0.803463
GO:0002757	immune response-activating signal transduction	14	433	0.0478298	0.803463
GO:0006541	glutamine metabolic process	2	18	0.0481595	0.803463
GO:0010528	regulation of transposition	2	18	0.0481595	0.803463
GO:0010529	negative regulation of transposition	2	18	0.0481595	0.803463
GO:0032892	positive regulation of organic acid transport	2	18	0.0481595	0.803463
GO:0045332	phospholipid translocation	2	18	0.0481595	0.803463
GO:0051875	pigment granule localization	2	18	0.0481595	0.803463
GO:0007420	brain development	14	434	0.0485892	0.803463
GO:0002792	negative regulation of peptide secretion	5	101	0.0493565	0.803463
	Model 3
GO:0043032	positive regulation of macrophage activation	3	15	0.00195126	0.759398
GO:0098542	defense response to other organism	14	339	0.00215195	0.759398
GO:0007369	gastrulation	7	118	0.00420544	0.759398
GO:0043433	negative regulation of DNA-binding transcription factor activity	7	122	0.00504628	0.759398
GO:0032088	negative regulation of NF-kappaB transcription factor activity	5	65	0.00510319	0.759398
GO:0042116	macrophage activation	5	67	0.00580503	0.759398
GO:0050857	positive regulation of antigen receptor-mediated signaling pathway	3	22	0.00604599	0.759398
GO:0021766	hippocampus development	4	43	0.00618005	0.759398
GO:0098742	cell-cell adhesion via plasma-membrane adhesion molecules	6	100	0.00747004	0.759398
GO:0045776	negative regulation of blood pressure	3	24	0.00774889	0.759398
GO:0060337	type I interferon signaling pathway	5	74	0.00879642	0.759398
GO:0071357	cellular response to type I interferon	5	74	0.00879642	0.759398
GO:0051090	regulation of DNA-binding transcription factor activity	12	319	0.00904314	0.759398
GO:0003281	ventricular septum development	4	50	0.010511	0.759398
GO:0034340	response to type I interferon	5	78	0.0109141	0.759398
GO:0051304	chromosome separation	5	79	0.0114934	0.759398
GO:0002686	negative regulation of leukocyte migration	3	28	0.0119287	0.759398
GO:0002791	regulation of peptide secretion	12	334	0.0126956	0.759398
GO:0006471	protein ADP-ribosylation	3	29	0.0131397	0.759398
GO:0021761	limbic system development	4	54	0.013691	0.759398
GO:0031665	negative regulation of lipopolysaccharide-mediated signaling pathway	2	11	0.0145863	0.759398
GO:0072567	chemokine (C-X-C motif) ligand 2 production	2	11	0.0145863	0.759398
GO:2000402	negative regulation of lymphocyte migration	2	11	0.0145863	0.759398
GO:1905818	regulation of chromosome separation	4	56	0.0154867	0.759398
GO:0002292	T cell differentiation involved in immune response	4	59	0.0184471	0.759398
GO:0043030	regulation of macrophage activation	3	34	0.020217	0.759398
GO:0090317	negative regulation of intracellular protein transport	3	34	0.020217	0.759398
GO:0006544	glycine metabolic process	2	13	0.0202257	0.759398
GO:0036035	osteoclast development	2	13	0.0202257	0.759398
GO:0051315	attachment of mitotic spindle microtubules to kinetochore	2	13	0.0202257	0.759398
GO:1903978	regulation of microglial cell activation	2	13	0.0202257	0.759398
GO:2000479	regulation of cAMP-dependent protein kinase activity	2	13	0.0202257	0.759398
GO:0050708	regulation of protein secretion	11	318	0.0214515	0.759398
GO:0072332	intrinsic apoptotic signaling pathway by p53 class mediator	4	63	0.0229075	0.759398
GO:0070200	establishment of protein localization to telomere	2	14	0.0233332	0.759398
GO:0090231	regulation of spindle checkpoint	2	14	0.0233332	0.759398
GO:0090266	regulation of mitotic cell cycle spindle assembly checkpoint	2	14	0.0233332	0.759398
GO:1903504	regulation of mitotic spindle checkpoint	2	14	0.0233332	0.759398
GO:0035904	aorta development	3	36	0.0235299	0.759398
GO:0090305	nucleic acid phosphodiester bond hydrolysis	9	242	0.023922	0.759398
GO:0060393	regulation of pathway-restricted SMAD protein phosphorylation	3	37	0.02529	0.759398
GO:0051303	establishment of chromosome localization	4	65	0.025363	0.759398
GO:0045655	regulation of monocyte differentiation	2	15	0.0266227	0.759398
GO:0048535	lymph node development	2	15	0.0266227	0.759398
GO:0050000	chromosome localization	4	66	0.026648	0.759398
GO:0021543	pallium development	5	99	0.0277887	0.759398
GO:0031349	positive regulation of defense response	12	376	0.0289794	0.759398
GO:0032870	cellular response to hormone stimulus	14	465	0.0296467	0.759398
GO:0051656	establishment of organelle localization	12	378	0.0300186	0.759398
GO:0021680	cerebellar Purkinje cell layer development	2	16	0.0300871	0.759398
GO:0090195	chemokine secretion	2	16	0.0300871	0.759398
GO:0021537	telencephalon development	6	137	0.0307624	0.759398
GO:0007080	mitotic metaphase plate congression	3	40	0.0309836	0.759398
GO:0060389	pathway-restricted SMAD protein phosphorylation	3	40	0.0309836	0.759398
GO:0051224	negative regulation of protein transport	6	138	0.0317189	0.759398
GO:0032602	chemokine production	4	70	0.0321735	0.759398
GO:0002685	regulation of leukocyte migration	6	139	0.0326947	0.759398
GO:0003279	cardiac septum development	4	71	0.033652	0.759398
GO:0032400	melanosome localization	2	17	0.0337197	0.759398
GO:0046823	negative regulation of nucleocytoplasmic transport	2	17	0.0337197	0.759398
GO:0051648	vesicle localization	8	217	0.0337645	0.759398
GO:1902600	proton transmembrane transport	5	105	0.0345942	0.759398
GO:0042742	defense response to bacterium	6	142	0.0357386	0.759398
GO:1904950	negative regulation of establishment of protein localization	6	142	0.0357386	0.759398
GO:0002757	immune response-activating signal transduction	13	433	0.0360894	0.759398
GO:0007420	brain development	13	434	0.0366597	0.759398
GO:0034502	protein localization to chromosome	4	73	0.0367264	0.759398
GO:0002285	lymphocyte activation involved in immune response	6	143	0.0367924	0.759398
GO:0006541	glutamine metabolic process	2	18	0.0375135	0.759398
GO:0010528	regulation of transposition	2	18	0.0375135	0.759398
GO:0010529	negative regulation of transposition	2	18	0.0375135	0.759398
GO:0045332	phospholipid translocation	2	18	0.0375135	0.759398
GO:0051875	pigment granule localization	2	18	0.0375135	0.759398
GO:0002253	activation of immune response	14	481	0.0378193	0.759398
GO:0007127	meiosis I	4	74	0.0383224	0.759398
GO:1902106	negative regulation of leukocyte differentiation	4	74	0.0383224	0.759398
GO:0006418	tRNA aminoacylation for protein translation	3	44	0.0395299	0.759398
GO:2000401	regulation of lymphocyte migration	3	44	0.0395299	0.759398
GO:0140013	meiotic nuclear division	5	109	0.039658	0.759398
GO:0002385	mucosal immune response	2	19	0.041462	0.759398
GO:0010758	regulation of macrophage chemotaxis	2	19	0.041462	0.759398
GO:0034204	lipid translocation	2	19	0.041462	0.759398
GO:0051491	positive regulation of filopodium assembly	2	19	0.041462	0.759398
GO:1900181	negative regulation of protein localization to nucleus	2	19	0.041462	0.759398
GO:0033157	regulation of intracellular protein transport	7	186	0.0415176	0.759398
GO:0048525	negative regulation of viral process	4	76	0.0416322	0.759398
GO:0032387	negative regulation of intracellular transport	3	45	0.0418345	0.759398
GO:0099518	vesicle cytoskeletal trafficking	3	45	0.0418345	0.759398
GO:0061982	meiosis I cell cycle process	4	77	0.043346	0.759398
GO:0002286	T cell activation involved in immune response	4	78	0.0450991	0.759398
GO:0003231	cardiac ventricle development	4	78	0.0450991	0.759398
GO:0035725	sodium ion transmembrane transport	4	78	0.0450991	0.759398
GO:0002691	regulation of cellular extravasation	2	20	0.0455589	0.759398
GO:0032196	transposition	2	20	0.0455589	0.759398
GO:0042776	mitochondrial ATP synthesis coupled proton transport	2	20	0.0455589	0.759398
GO:0051383	kinetochore organization	2	20	0.0455589	0.759398
GO:1901099	negative regulation of signal transduction in absence of ligand	2	20	0.0455589	0.759398
GO:1903671	negative regulation of sprouting angiogenesis	2	20	0.0455589	0.759398
GO:2001240	negative regulation of extrinsic apoptotic signaling pathway in absence of ligand	2	20	0.0455589	0.759398
GO:0007156	homophilic cell adhesion via plasma membrane adhesion molecules	3	47	0.0466417	0.759398
GO:0007492	endoderm development	3	47	0.0466417	0.759398
GO:0043039	tRNA aminoacylation	3	47	0.0466417	0.759398
GO:0010811	positive regulation of cell-substrate adhesion	4	80	0.0487229	0.759398
GO:0043038	amino acid activation	3	48	0.0491432	0.759398
