# Supplementary material for: An interferon-related signature characterizes the whole blood transcriptome profile of insulin-resistant individuals—the CODAM study
Source: Genes Nutr. 2021 Dec 9;16:22. doi: 10.1186/s12263-021-00702-7 (PMC8903498; doi:10.1186/s12263-021-00702-7)
Supplement: Supplementary file 5 — Additional file 5: Table S4. [file 12263_2021_702_MOESM5_ESM.xlsx]

## Sheet: Sheet1
Table S4.
Significant GO biological processes (downregulated genes) for the insulin resistant vs insulin sensitive comparisonfor modesl 1, 2 & 3.
The column significant genes shows the number of significant genes identified from our dataset for this specific GO term.
The total # genes shows the total number of genes associated with that specific GO term.
Nominal p-values and false discovery rate (FDR) p-values for the GO terms are also presented.
Model 1 adjusts for sex, BMI and age. Model 2 adjusts for sex, BMI, age and WBC profile.
Model 3 adjusts for sex, BMI, age, smoking status, lipid/glucose medication and WBC profile.
	Model 1
GO ID	Biological GO process	Significant # genes	Total # genes	p	FDR-p
GO:0010738	regulation of protein kinase A signaling	3	11	0.000711701	0.774871
GO:0051602	response to electrical stimulus	4	27	0.00102737	0.774871
GO:0000375	RNA splicing, via transesterification reactions	13	290	0.00130513	0.774871
GO:0008380	RNA splicing	15	364	0.00131781	0.774871
GO:0000377	RNA splicing, via transesterification reactions with bulged adenosine as nucleophile	12	287	0.003524	0.984958
GO:0000398	mRNA splicing, via spliceosome	12	287	0.003524	0.984958
GO:0010737	protein kinase A signaling	3	19	0.00378314	0.984958
GO:0046174	polyol catabolic process	3	19	0.00378314	0.984958
GO:0048483	autonomic nervous system development	3	20	0.00439584	0.984958
GO:0021545	cranial nerve development	3	22	0.00579282	0.984958
GO:1900006	positive regulation of dendrite development	4	46	0.00744438	0.984958
GO:1905515	non-motile cilium assembly	4	49	0.00929472	0.984958
GO:0003044	regulation of systemic arterial blood pressure mediated by a chemical signal	3	26	0.0093081	0.984958
GO:0050775	positive regulation of dendrite morphogenesis	3	27	0.0103432	0.984958
GO:0006820	anion transport	13	372	0.0106265	0.984958
GO:0046329	negative regulation of JNK cascade	3	28	0.0114424	0.984958
GO:0019852	L-ascorbic acid metabolic process	2	10	0.0117185	0.984958
GO:0035461	vitamin transmembrane transport	2	10	0.0117185	0.984958
GO:0070633	transepithelial transport	2	10	0.0117185	0.984958
GO:0006397	mRNA processing	14	422	0.0124825	0.984958
GO:0001914	regulation of T cell mediated cytotoxicity	3	30	0.0138358	0.984958
GO:0006814	sodium ion transport	6	116	0.0138696	0.984958
GO:0001991	regulation of systemic arterial blood pressure by circulatory renin-angiotensin	2	11	0.0141644	0.984958
GO:0021602	cranial nerve morphogenesis	2	11	0.0141644	0.984958
GO:0000413	protein peptidyl-prolyl isomerization	3	32	0.0164924	0.984958
GO:0046838	phosphorylated carbohydrate dephosphorylation	2	12	0.0168099	0.984958
GO:0046855	inositol phosphate dephosphorylation	2	12	0.0168099	0.984958
GO:0007268	chemical synaptic transmission	12	359	0.0190134	0.984958
GO:0098916	anterograde trans-synaptic signaling	12	359	0.0190134	0.984958
GO:0071545	inositol phosphate catabolic process	2	13	0.0196475	0.984958
GO:0099537	trans-synaptic signaling	12	364	0.0209311	0.984958
GO:0031646	positive regulation of neurological system process	3	35	0.0209765	0.984958
GO:2000351	regulation of endothelial cell apoptotic process	3	35	0.0209765	0.984958
GO:0050806	positive regulation of synaptic transmission	5	95	0.0224107	0.984958
GO:0099536	synaptic signaling	12	368	0.0225664	0.984958
GO:0032873	negative regulation of stress-activated MAPK cascade	3	36	0.022605	0.984958
GO:0051181	cofactor transport	3	36	0.022605	0.984958
GO:0070303	negative regulation of stress-activated protein kinase signaling cascade	3	36	0.022605	0.984958
GO:0003081	regulation of systemic arterial blood pressure by renin-angiotensin	2	14	0.02267	0.984958
GO:0030431	sleep	2	14	0.02267	0.984958
GO:0061003	positive regulation of dendritic spine morphogenesis	2	14	0.02267	0.984958
GO:0120035	regulation of plasma membrane bounded cell projection organization	14	456	0.0228411	0.984958
GO:0021675	nerve development	3	37	0.0243004	0.984958
GO:0002475	antigen processing and presentation via MHC class Ib	2	15	0.0258704	0.984958
GO:0048535	lymph node development	2	15	0.0258704	0.984958
GO:0060216	definitive hemopoiesis	2	15	0.0258704	0.984958
GO:2000463	positive regulation of excitatory postsynaptic potential	2	15	0.0258704	0.984958
GO:0035249	synaptic transmission, glutamatergic	3	38	0.0260628	0.984958
GO:0046164	alcohol catabolic process	3	38	0.0260628	0.984958
GO:0050773	regulation of dendrite development	5	99	0.0262263	0.984958
GO:0050804	modulation of chemical synaptic transmission	9	250	0.026335	0.984958
GO:0031344	regulation of cell projection organization	14	465	0.0264382	0.984958
GO:0099177	regulation of trans-synaptic signaling	9	251	0.0269297	0.984958
GO:0001913	T cell mediated cytotoxicity	3	40	0.029788	0.984958
GO:0007193	adenylate cyclase-inhibiting G protein-coupled receptor signaling pathway	3	40	0.029788	0.984958
GO:0072577	endothelial cell apoptotic process	3	40	0.029788	0.984958
GO:0010770	positive regulation of cell morphogenesis involved in differentiation	5	103	0.0304344	0.984958
GO:0045666	positive regulation of neuron differentiation	8	219	0.0327125	0.984958
GO:0016486	peptide hormone processing	2	17	0.0327781	0.984958
GO:0033081	regulation of T cell differentiation in thymus	2	17	0.0327781	0.984958
GO:0010976	positive regulation of neuron projection development	7	180	0.033309	0.984958
GO:0018208	peptidyl-proline modification	3	43	0.035873	0.984958
GO:0051220	cytoplasmic sequestering of protein	2	18	0.0364721	0.984958
GO:2000352	negative regulation of endothelial cell apoptotic process	2	18	0.0364721	0.984958
GO:0000381	regulation of alternative mRNA splicing, via spliceosome	3	44	0.0380328	0.984958
GO:0007215	glutamate receptor signaling pathway	3	44	0.0380328	0.984958
GO:0030317	flagellated sperm motility	3	44	0.0380328	0.984958
GO:0097722	sperm motility	3	44	0.0380328	0.984958
GO:0003073	regulation of systemic arterial blood pressure	3	45	0.0402575	0.984958
GO:0006312	mitotic recombination	2	19	0.0403179	0.984958
GO:0031342	negative regulation of cell killing	2	19	0.0403179	0.984958
GO:0046856	phosphatidylinositol dephosphorylation	2	19	0.0403179	0.984958
GO:0031341	regulation of cell killing	4	78	0.0430246	0.984958
GO:0035725	sodium ion transmembrane transport	4	78	0.0430246	0.984958
GO:0001990	regulation of systemic arterial blood pressure by hormone	2	20	0.0443092	0.984958
GO:0015849	organic acid transport	7	193	0.0457209	0.984958
GO:0046942	carboxylic acid transport	7	193	0.0457209	0.984958
GO:0051962	positive regulation of nervous system development	10	321	0.0462778	0.984958
GO:0010975	regulation of neuron projection development	10	323	0.0479055	0.984958
GO:0045185	maintenance of protein location	4	81	0.0482942	0.984958
GO:0006699	bile acid biosynthetic process	2	21	0.0484401	0.984958
GO:0019883	antigen processing and presentation of endogenous antigen	2	21	0.0484401	0.984958
GO:0010769	regulation of cell morphogenesis involved in differentiation	7	196	0.0489561	0.984958
	Model 2
GO:0045666	positive regulation of neuron differentiation	13	219	1.32887e-06	0.00332218
GO:0010976	positive regulation of neuron projection development	11	180	6.83319e-06	0.00574566
GO:0010720	positive regulation of cell development	15	336	6.89479e-06	0.00574566
GO:0051962	positive regulation of nervous system development	14	321	1.84946e-05	0.0115591
GO:0050769	positive regulation of neurogenesis	13	290	2.80864e-05	0.0140432
GO:0031346	positive regulation of cell projection organization	12	260	4.36451e-05	0.0181855
GO:0035461	vitamin transmembrane transport	3	10	0.000167422	0.0494342
GO:1900006	positive regulation of dendrite development	5	46	0.000173799	0.0494342
GO:0010770	positive regulation of cell morphogenesis involved in differentiation	7	103	0.000177963	0.0494342
GO:0120035	regulation of plasma membrane bounded cell projection organization	15	456	0.000228121	0.0544527
GO:0045664	regulation of neuron differentiation	14	408	0.00024255	0.0544527
GO:0031344	regulation of cell projection organization	15	465	0.000281476	0.0544527
GO:0015749	monosaccharide transmembrane transport	6	79	0.000286146	0.0544527
GO:0034219	carbohydrate transmembrane transport	6	81	0.000327908	0.0544527
GO:0010975	regulation of neuron projection development	12	323	0.000336564	0.0544527
GO:1905953	negative regulation of lipid localization	4	30	0.000361057	0.0544527
GO:0006814	sodium ion transport	7	116	0.000370278	0.0544527
GO:0051181	cofactor transport	4	36	0.000735849	0.102201
GO:0032990	cell part morphogenesis	13	419	0.00104324	0.137269
GO:0015672	monovalent inorganic cation transport	10	274	0.00121674	0.149217
GO:0034629	cellular protein-containing complex localization	3	19	0.00125343	0.149217
GO:0022604	regulation of cell morphogenesis	11	326	0.00131449	0.149374
GO:0008643	carbohydrate transport	6	108	0.00150311	0.163382
GO:0048812	neuron projection morphogenesis	12	387	0.00163853	0.17068
GO:0120039	plasma membrane bounded cell projection morphogenesis	12	400	0.00215949	0.215949
GO:0048858	cell projection morphogenesis	12	402	0.00225054	0.216398
GO:0045185	maintenance of protein location	5	81	0.00235932	0.218456
GO:0060079	excitatory postsynaptic potential	4	50	0.00254207	0.226971
GO:0048667	cell morphogenesis involved in neuron differentiation	11	359	0.00280351	0.241682
GO:2001244	positive regulation of intrinsic apoptotic signaling pathway	4	52	0.00293607	0.244672
GO:0033344	cholesterol efflux	3	26	0.00317175	0.247793
GO:0051180	vitamin transport	3	26	0.00317175	0.247793
GO:0099565	chemical synaptic transmission, postsynaptic	4	54	0.00336991	0.252753
GO:0050775	positive regulation of dendrite morphogenesis	3	27	0.00353854	0.252753
GO:0051602	response to electrical stimulus	3	27	0.00353854	0.252753
GO:1905952	regulation of lipid localization	5	92	0.00409755	0.284552
GO:0030301	cholesterol transport	4	58	0.00436459	0.287144
GO:0060078	regulation of postsynaptic membrane potential	4	58	0.00436459	0.287144
GO:0050806	positive regulation of synaptic transmission	5	95	0.00469811	0.301161
GO:0007015	actin filament organization	9	282	0.00518252	0.310718
GO:0000910	cytokinesis	6	140	0.00547655	0.310718
GO:0010763	positive regulation of fibroblast migration	2	10	0.00554412	0.310718
GO:0019852	L-ascorbic acid metabolic process	2	10	0.00554412	0.310718
GO:0070633	transepithelial transport	2	10	0.00554412	0.310718
GO:0050773	regulation of dendrite development	5	99	0.00559293	0.310718
GO:0040017	positive regulation of locomotion	11	399	0.00618639	0.31543
GO:0010508	positive regulation of autophagy	5	102	0.00633862	0.31543
GO:0010738	regulation of protein kinase A signaling	2	11	0.00672542	0.31543
GO:0099010	modification of postsynaptic structure	2	11	0.00672542	0.31543
GO:1903587	regulation of blood vessel endothelial cell proliferation involved in sprouting angiogenesis	2	11	0.00672542	0.31543
GO:0000904	cell morphogenesis involved in differentiation	12	462	0.00682827	0.31543
GO:0045746	negative regulation of Notch signaling pathway	3	34	0.00682887	0.31543
GO:0071364	cellular response to epidermal growth factor stimulus	3	34	0.00682887	0.31543
GO:0010769	regulation of cell morphogenesis involved in differentiation	7	196	0.00739491	0.31543
GO:0031646	positive regulation of neurological system process	3	35	0.00740721	0.31543
GO:0008360	regulation of cell shape	5	106	0.00743804	0.31543
GO:0035902	response to immobilization stress	2	12	0.00801014	0.31543
GO:0035994	response to muscle stretch	2	12	0.00801014	0.31543
GO:2001170	negative regulation of ATP biosynthetic process	2	12	0.00801014	0.31543
GO:0009409	response to cold	3	36	0.0080137	0.31543
GO:0010883	regulation of lipid storage	3	36	0.0080137	0.31543
GO:0042490	mechanoreceptor differentiation	3	36	0.0080137	0.31543
GO:0072595	maintenance of protein localization in organelle	3	36	0.0080137	0.31543
GO:0015918	sterol transport	4	69	0.00807501	0.31543
GO:0070849	response to epidermal growth factor	3	37	0.00864864	0.33264
GO:0007009	plasma membrane organization	4	71	0.00891818	0.335564
GO:0016236	macroautophagy	8	256	0.00932303	0.335564
GO:0030809	negative regulation of nucleotide biosynthetic process	2	13	0.00939579	0.335564
GO:0090208	positive regulation of triglyceride metabolic process	2	13	0.00939579	0.335564
GO:1900372	negative regulation of purine nucleotide biosynthetic process	2	13	0.00939579	0.335564
GO:0035914	skeletal muscle cell differentiation	3	39	0.0100049	0.344301
GO:0050994	regulation of lipid catabolic process	3	39	0.0100049	0.344301
GO:0030335	positive regulation of cell migration	10	370	0.0101789	0.344301
GO:0038093	Fc receptor signaling pathway	6	160	0.0102857	0.344301
GO:0002042	cell migration involved in sprouting angiogenesis	3	40	0.0107268	0.344301
GO:0007193	adenylate cyclase-inhibiting G protein-coupled receptor signaling pathway	3	40	0.0107268	0.344301
GO:0046324	regulation of glucose import	3	40	0.0107268	0.344301
GO:0051000	positive regulation of nitric-oxide synthase activity	2	14	0.0108799	0.344301
GO:0055003	cardiac myofibril assembly	2	14	0.0108799	0.344301
GO:0042391	regulation of membrane potential	7	214	0.0116654	0.352649
GO:2000147	positive regulation of cell motility	10	378	0.0117069	0.352649
GO:0008645	hexose transmembrane transport	4	77	0.0117864	0.352649
GO:0010595	positive regulation of endothelial cell migration	4	77	0.0117864	0.352649
GO:0050890	cognition	6	165	0.011849	0.352649
GO:0046579	positive regulation of Ras protein signal transduction	3	42	0.012259	0.35398
GO:0002043	blood vessel endothelial cell proliferation involved in sprouting angiogenesis	2	15	0.0124601	0.35398
GO:0002475	antigen processing and presentation via MHC class Ib	2	15	0.0124601	0.35398
GO:2000463	positive regulation of excitatory postsynaptic potential	2	15	0.0124601	0.35398
GO:0031503	protein-containing complex localization	7	220	0.0134219	0.361347
GO:0000381	regulation of alternative mRNA splicing, via spliceosome	3	44	0.0139105	0.361347
GO:0070374	positive regulation of ERK1 and ERK2 cascade	5	124	0.0140481	0.361347
GO:0051272	positive regulation of cellular component movement	10	389	0.014085	0.361347
GO:0090050	positive regulation of cell migration involved in sprouting angiogenesis	2	16	0.014134	0.361347
GO:0099563	modification of synaptic structure	2	16	0.014134	0.361347
GO:1904380	endoplasmic reticulum mannose trimming	2	16	0.014134	0.361347
GO:0002699	positive regulation of immune effector process	6	172	0.0143097	0.361347
GO:0002768	immune response-regulating cell surface receptor signaling pathway	9	334	0.0147753	0.361347
GO:0007409	axonogenesis	8	278	0.0147775	0.361347
GO:0051057	positive regulation of small GTPase mediated signal transduction	3	45	0.0147814	0.361347
GO:0002761	regulation of myeloid leukocyte differentiation	4	83	0.0151887	0.361347
GO:1903825	organic acid transmembrane transport	4	83	0.0151887	0.361347
GO:1905039	carboxylic acid transmembrane transport	4	83	0.0151887	0.361347
GO:0043536	positive regulation of blood vessel endothelial cell migration	3	46	0.0156824	0.361347
GO:0045670	regulation of osteoclast differentiation	3	46	0.0156824	0.361347
GO:0046323	glucose import	3	46	0.0156824	0.361347
GO:0043534	blood vessel endothelial cell migration	4	84	0.0158099	0.361347
GO:0006706	steroid catabolic process	2	17	0.0158993	0.361347
GO:0010874	regulation of cholesterol efflux	2	17	0.0158993	0.361347
GO:0010888	negative regulation of lipid storage	2	17	0.0158993	0.361347
GO:0032369	negative regulation of lipid transport	2	17	0.0158993	0.361347
GO:0051235	maintenance of location	7	231	0.0171239	0.382621
GO:0097435	supramolecular fiber organization	11	462	0.0172434	0.382621
GO:0032770	positive regulation of monooxygenase activity	2	18	0.0177536	0.382621
GO:0051220	cytoplasmic sequestering of protein	2	18	0.0177536	0.382621
GO:1903077	negative regulation of protein localization to plasma membrane	2	18	0.0177536	0.382621
GO:2000352	negative regulation of endothelial cell apoptotic process	2	18	0.0177536	0.382621
GO:0070372	regulation of ERK1 and ERK2 cascade	6	181	0.0179706	0.383987
GO:0030036	actin cytoskeleton organization	11	466	0.0182626	0.386919
GO:0031663	lipopolysaccharide-mediated signaling pathway	3	49	0.0185681	0.390086
GO:2001242	regulation of intrinsic apoptotic signaling pathway	5	134	0.0190404	0.396674
GO:0010737	protein kinase A signaling	2	19	0.0196948	0.397438
GO:0039702	viral budding via host ESCRT complex	2	19	0.0196948	0.397438
GO:0043162	ubiquitin-dependent protein catabolic process via the multivesicular body sorting pathway	2	19	0.0196948	0.397438
GO:0062013	positive regulation of small molecule metabolic process	4	90	0.0198719	0.397438
GO:1903828	negative regulation of cellular protein localization	4	90	0.0198719	0.397438
GO:0042552	myelination	4	91	0.0206058	0.403214
GO:0045834	positive regulation of lipid metabolic process	4	91	0.0206058	0.403214
GO:0019915	lipid storage	3	51	0.0206446	0.403214
GO:0036507	protein demannosylation	2	20	0.0217207	0.403707
GO:0036508	protein alpha-1,2-demannosylation	2	20	0.0217207	0.403707
GO:0060122	inner ear receptor cell stereocilium organization	2	20	0.0217207	0.403707
GO:1903579	negative regulation of ATP metabolic process	2	20	0.0217207	0.403707
GO:1904376	negative regulation of protein localization to cell periphery	2	20	0.0217207	0.403707
GO:0046889	positive regulation of lipid biosynthetic process	3	52	0.0217288	0.403707
GO:0032956	regulation of actin cytoskeleton organization	7	243	0.0219301	0.403707
GO:0007272	ensheathment of neurons	4	93	0.0221231	0.403707
GO:0008366	axon ensheathment	4	93	0.0221231	0.403707
GO:0007268	chemical synaptic transmission	9	359	0.0224838	0.404385
GO:0098916	anterograde trans-synaptic signaling	9	359	0.0224838	0.404385
GO:0010827	regulation of glucose transmembrane transport	3	53	0.0228436	0.406525
GO:0019883	antigen processing and presentation of endogenous antigen	2	21	0.023829	0.406525
GO:1900543	negative regulation of purine nucleotide metabolic process	2	21	0.023829	0.406525
GO:0000245	spliceosomal complex assembly	3	54	0.0239891	0.406525
GO:0000380	alternative mRNA splicing, via spliceosome	3	54	0.0239891	0.406525
GO:0002028	regulation of sodium ion transport	3	54	0.0239891	0.406525
GO:0099537	trans-synaptic signaling	9	364	0.0243192	0.406525
GO:0070371	ERK1 and ERK2 cascade	6	194	0.0243243	0.406525
GO:0007611	learning or memory	5	143	0.0244277	0.406525
GO:0061564	axon development	8	306	0.0246954	0.406525
GO:0050804	modulation of chemical synaptic transmission	7	250	0.0251302	0.406525
GO:0001935	endothelial cell proliferation	4	97	0.0253584	0.406525
GO:0099177	regulation of trans-synaptic signaling	7	251	0.0256122	0.406525
GO:0099536	synaptic signaling	9	368	0.025863	0.406525
GO:0010765	positive regulation of sodium ion transport	2	22	0.0260176	0.406525
GO:0021545	cranial nerve development	2	22	0.0260176	0.406525
GO:0045980	negative regulation of nucleotide metabolic process	2	22	0.0260176	0.406525
GO:0071276	cellular response to cadmium ion	2	22	0.0260176	0.406525
GO:0098815	modulation of excitatory postsynaptic potential	2	22	0.0260176	0.406525
GO:1902410	mitotic cytokinetic process	2	22	0.0260176	0.406525
GO:2001171	positive regulation of ATP biosynthetic process	2	22	0.0260176	0.406525
GO:0038095	Fc-epsilon receptor signaling pathway	4	99	0.0270775	0.420459
GO:0071363	cellular response to growth factor stimulus	10	433	0.0273361	0.421854
GO:0043408	regulation of MAPK cascade	11	497	0.0277491	0.423867
GO:0016241	regulation of macroautophagy	5	148	0.0278057	0.423867
GO:0001916	positive regulation of T cell mediated cytotoxicity	2	23	0.0282845	0.424666
GO:0046755	viral budding	2	23	0.0282845	0.424666
GO:2001235	positive regulation of apoptotic signaling pathway	5	149	0.0285152	0.424666
GO:0043065	positive regulation of apoptotic process	11	500	0.028827	0.424666
GO:0007188	adenylate cyclase-modulating G protein-coupled receptor signaling pathway	4	101	0.0288649	0.424666
GO:0016239	positive regulation of macroautophagy	3	58	0.0288773	0.424666
GO:0016358	dendrite development	5	150	0.0292361	0.427428
GO:0007411	axon guidance	5	151	0.0299684	0.428943
GO:0044057	regulation of system process	8	318	0.0301205	0.428943
GO:0010762	regulation of fibroblast migration	2	24	0.0306276	0.428943
GO:0032509	endosome transport via multivesicular body sorting pathway	2	24	0.0306276	0.428943
GO:0046326	positive regulation of glucose import	2	24	0.0306276	0.428943
GO:1902895	positive regulation of pri-miRNA transcription by RNA polymerase II	2	24	0.0306276	0.428943
GO:1905476	negative regulation of protein localization to membrane	2	24	0.0306276	0.428943
GO:0097485	neuron projection guidance	5	152	0.0307123	0.428943
GO:0032507	maintenance of protein location in cell	3	60	0.0315045	0.432754
GO:0045638	negative regulation of myeloid cell differentiation	3	60	0.0315045	0.432754
GO:0048814	regulation of dendrite morphogenesis	3	60	0.0315045	0.432754
GO:0008286	insulin receptor signaling pathway	4	105	0.0326462	0.445986
GO:0070848	response to growth factor	10	447	0.0329929	0.446551
GO:0033006	regulation of mast cell activation involved in immune response	2	25	0.0330448	0.446551
GO:0001667	ameboidal-type cell migration	7	267	0.0342054	0.450942
GO:0032970	regulation of actin filament-based process	7	267	0.0342054	0.450942
GO:0010632	regulation of epithelial cell migration	5	158	0.0354195	0.450942
GO:0003044	regulation of systemic arterial blood pressure mediated by a chemical signal	2	26	0.0355342	0.450942
GO:0006584	catecholamine metabolic process	2	26	0.0355342	0.450942
GO:0009712	catechol-containing compound metabolic process	2	26	0.0355342	0.450942
GO:0030810	positive regulation of nucleotide biosynthetic process	2	26	0.0355342	0.450942
GO:0043457	regulation of cellular respiration	2	26	0.0355342	0.450942
GO:0060119	inner ear receptor cell development	2	26	0.0355342	0.450942
GO:0090207	regulation of triglyceride metabolic process	2	26	0.0355342	0.450942
GO:1900373	positive regulation of purine nucleotide biosynthetic process	2	26	0.0355342	0.450942
GO:1904036	negative regulation of epithelial cell apoptotic process	2	26	0.0355342	0.450942
GO:0007187	G protein-coupled receptor signaling pathway, coupled to cyclic nucleotide second messenger	4	109	0.0367047	0.454485
GO:0106106	cold-induced thermogenesis	4	109	0.0367047	0.454485
GO:0120161	regulation of cold-induced thermogenesis	4	109	0.0367047	0.454485
GO:0010634	positive regulation of epithelial cell migration	4	110	0.0377628	0.454485
GO:0010907	positive regulation of glucose metabolic process	2	27	0.0380939	0.454485
GO:0042533	tumor necrosis factor biosynthetic process	2	27	0.0380939	0.454485
GO:0042534	regulation of tumor necrosis factor biosynthetic process	2	27	0.0380939	0.454485
GO:0060999	positive regulation of dendritic spine development	2	27	0.0380939	0.454485
GO:1903672	positive regulation of sprouting angiogenesis	2	27	0.0380939	0.454485
GO:0001938	positive regulation of endothelial cell proliferation	3	65	0.038601	0.454485
GO:0051303	establishment of chromosome localization	3	65	0.038601	0.454485
GO:0032869	cellular response to insulin stimulus	5	162	0.0387929	0.454485
GO:0010594	regulation of endothelial cell migration	4	111	0.0388384	0.454485
GO:0007265	Ras protein signal transduction	8	335	0.039139	0.454485
GO:0001701	in utero embryonic development	7	276	0.0397971	0.454485
GO:0002705	positive regulation of leukocyte mediated immunity	4	112	0.0399314	0.454485
GO:0050000	chromosome localization	3	66	0.04011	0.454485
GO:0060537	muscle tissue development	6	219	0.0404351	0.454485
GO:0010828	positive regulation of glucose transmembrane transport	2	28	0.0407219	0.454485
GO:0031641	regulation of myelination	2	28	0.0407219	0.454485
GO:0032371	regulation of sterol transport	2	28	0.0407219	0.454485
GO:0032374	regulation of cholesterol transport	2	28	0.0407219	0.454485
GO:0034383	low-density lipoprotein particle clearance	2	28	0.0407219	0.454485
GO:0036258	multivesicular body assembly	2	28	0.0407219	0.454485
GO:0045742	positive regulation of epidermal growth factor receptor signaling pathway	2	28	0.0407219	0.454485
GO:1900026	positive regulation of substrate adhesion-dependent cell spreading	2	28	0.0407219	0.454485
GO:1903580	positive regulation of ATP metabolic process	2	28	0.0407219	0.454485
GO:0008285	negative regulation of cell proliferation	10	464	0.0409157	0.454619
GO:0002764	immune response-regulating signaling pathway	10	465	0.0414192	0.456474
GO:0098656	anion transmembrane transport	5	165	0.0414479	0.456474
GO:0000281	mitotic cytokinesis	3	67	0.0416487	0.456674
GO:0010506	regulation of autophagy	7	280	0.0424641	0.463582
GO:0006517	protein deglycosylation	2	29	0.0434163	0.467848
GO:0036257	multivesicular body organization	2	29	0.0434163	0.467848
GO:0045773	positive regulation of axon extension	2	29	0.0434163	0.467848
GO:0032368	regulation of lipid transport	3	69	0.0448141	0.473883
GO:0032465	regulation of cytokinesis	3	69	0.0448141	0.473883
GO:1990845	adaptive thermogenesis	4	117	0.0456584	0.473883
GO:0001914	regulation of T cell mediated cytotoxicity	2	30	0.0461753	0.473883
GO:0016242	negative regulation of macroautophagy	2	30	0.0461753	0.473883
GO:0038083	peptidyl-tyrosine autophosphorylation	2	30	0.0461753	0.473883
GO:0048168	regulation of neuronal synaptic plasticity	2	30	0.0461753	0.473883
GO:0071985	multivesicular body sorting pathway	2	30	0.0461753	0.473883
GO:0090049	regulation of cell migration involved in sprouting angiogenesis	2	30	0.0461753	0.473883
GO:1901186	positive regulation of ERBB signaling pathway	2	30	0.0461753	0.473883
GO:2000785	regulation of autophagosome assembly	2	30	0.0461753	0.473883
GO:0031644	regulation of neurological system process	3	70	0.0464405	0.473883
GO:0043535	regulation of blood vessel endothelial cell migration	3	70	0.0464405	0.473883
GO:0140014	mitotic nuclear division	6	227	0.0467462	0.475063
GO:0046578	regulation of Ras protein signal transduction	5	172	0.048063	0.480363
GO:0007034	vacuolar transport	4	119	0.0480713	0.480363
GO:0048024	regulation of mRNA splicing, via spliceosome	3	71	0.0480959	0.480363
GO:0062014	negative regulation of small molecule metabolic process	3	71	0.0480959	0.480363
GO:0006376	mRNA splice site selection	2	31	0.0489971	0.480363
GO:0033003	regulation of mast cell activation	2	31	0.0489971	0.480363
GO:0050999	regulation of nitric-oxide synthase activity	2	31	0.0489971	0.480363
GO:0051693	actin filament capping	2	31	0.0489971	0.480363
GO:1902893	regulation of pri-miRNA transcription by RNA polymerase II	2	31	0.0489971	0.480363
	Model 3
GO:0045666	positive regulation of neuron differentiation	12	219	6.20814e-06	0.0135978
GO:1905953	negative regulation of lipid localization	5	30	1.87098e-05	0.0135978
GO:0010720	positive regulation of cell development	14	336	2.36139e-05	0.0135978
GO:0015749	monosaccharide transmembrane transport	7	79	2.81578e-05	0.0135978
GO:0034219	carbohydrate transmembrane transport	7	81	3.31561e-05	0.0135978
GO:0010976	positive regulation of neuron projection development	10	180	3.38675e-05	0.0135978
GO:0051962	positive regulation of nervous system development	13	321	6.28282e-05	0.0216219
GO:0050769	positive regulation of neurogenesis	12	290	9.94044e-05	0.0299332
GO:1900006	positive regulation of dendrite development	5	46	0.0001559	0.0353114
GO:0035461	vitamin transmembrane transport	3	10	0.000156313	0.0353114
GO:0031346	positive regulation of cell projection organization	11	260	0.000161239	0.0353114
GO:0008643	carbohydrate transport	7	108	0.000207052	0.0415657
GO:0006814	sodium ion transport	7	116	0.000321558	0.0595872
GO:1905952	regulation of lipid localization	6	92	0.000575203	0.0899565
GO:0120035	regulation of plasma membrane bounded cell projection organization	14	456	0.000585446	0.0899565
GO:0045664	regulation of neuron differentiation	13	408	0.0006562	0.0899565
GO:0010883	regulation of lipid storage	4	36	0.000674508	0.0899565
GO:0051181	cofactor transport	4	36	0.000674508	0.0899565
GO:0031344	regulation of cell projection organization	14	465	0.000709495	0.0899565
GO:0010888	negative regulation of lipid storage	3	17	0.000836282	0.10073
GO:0010975	regulation of neuron projection development	11	323	0.00100889	0.109299
GO:0046324	regulation of glucose import	4	40	0.00101091	0.109299
GO:0010770	positive regulation of cell morphogenesis involved in differentiation	6	103	0.00104353	0.109299
GO:0008645	hexose transmembrane transport	5	77	0.00170385	0.165157
GO:0046323	glucose import	4	46	0.00171396	0.165157
GO:0045185	maintenance of protein location	5	81	0.00213232	0.197567
GO:0060079	excitatory postsynaptic potential	4	50	0.00233691	0.202233
GO:0046326	positive regulation of glucose import	3	24	0.00235057	0.202233
GO:0019915	lipid storage	4	51	0.00251405	0.20884
GO:0032990	cell part morphogenesis	12	419	0.00260638	0.209293
GO:0010827	regulation of glucose transmembrane transport	4	53	0.00289561	0.216853
GO:0033344	cholesterol efflux	3	26	0.00297059	0.216853
GO:0051180	vitamin transport	3	26	0.00297059	0.216853
GO:0099565	chemical synaptic transmission, postsynaptic	4	54	0.00310048	0.219678
GO:0050775	positive regulation of dendrite morphogenesis	3	27	0.00331476	0.221812
GO:0051602	response to electrical stimulus	3	27	0.00331476	0.221812
GO:0022604	regulation of cell morphogenesis	10	326	0.00364952	0.227939
GO:0010828	positive regulation of glucose transmembrane transport	3	28	0.00368237	0.227939
GO:0015672	monovalent inorganic cation transport	9	274	0.00369016	0.227939
GO:0060078	regulation of postsynaptic membrane potential	4	58	0.00401891	0.242039
GO:0048812	neuron projection morphogenesis	11	387	0.00414737	0.243683
GO:0050806	positive regulation of synaptic transmission	5	95	0.00425867	0.244265
GO:0051235	maintenance of location	8	231	0.00446339	0.250053
GO:0050773	regulation of dendrite development	5	99	0.00507407	0.266121
GO:0010763	positive regulation of fibroblast migration	2	10	0.00529958	0.266121
GO:0019852	L-ascorbic acid metabolic process	2	10	0.00529958	0.266121
GO:0070633	transepithelial transport	2	10	0.00529958	0.266121
GO:0120039	plasma membrane bounded cell projection morphogenesis	11	400	0.00530254	0.266121
GO:0048858	cell projection morphogenesis	11	402	0.00550093	0.270443
GO:0045746	negative regulation of Notch signaling pathway	3	34	0.00640565	0.279572
GO:0010738	regulation of protein kinase A signaling	2	11	0.0064299	0.279572
GO:0030730	sequestering of triglyceride	2	11	0.0064299	0.279572
GO:0099010	modification of postsynaptic structure	2	11	0.0064299	0.279572
GO:1903587	regulation of blood vessel endothelial cell proliferation involved in sprouting angiogenesis	2	11	0.0064299	0.279572
GO:0008286	insulin receptor signaling pathway	5	105	0.0064963	0.279572
GO:0008360	regulation of cell shape	5	106	0.00675792	0.279572
GO:0031646	positive regulation of neurological system process	3	35	0.00694948	0.279572
GO:0048667	cell morphogenesis involved in neuron differentiation	10	359	0.00711617	0.279572
GO:0032147	activation of protein kinase activity	8	252	0.00744897	0.279572
GO:0015918	sterol transport	4	69	0.00745208	0.279572
GO:0009409	response to cold	3	36	0.00751994	0.279572
GO:0042490	mechanoreceptor differentiation	3	36	0.00751994	0.279572
GO:0072595	maintenance of protein localization in organelle	3	36	0.00751994	0.279572
GO:0035902	response to immobilization stress	2	12	0.00765949	0.279572
GO:0035994	response to muscle stretch	2	12	0.00765949	0.279572
GO:2001170	negative regulation of ATP biosynthetic process	2	12	0.00765949	0.279572
GO:0007009	plasma membrane organization	4	71	0.00823353	0.296038
GO:0030335	positive regulation of cell migration	10	370	0.00871438	0.304893
GO:0030809	negative regulation of nucleotide biosynthetic process	2	13	0.00898604	0.304893
GO:0090208	positive regulation of triglyceride metabolic process	2	13	0.00898604	0.304893
GO:1900372	negative regulation of purine nucleotide biosynthetic process	2	13	0.00898604	0.304893
GO:0035914	skeletal muscle cell differentiation	3	39	0.00939388	0.309519
GO:0050994	regulation of lipid catabolic process	3	39	0.00939388	0.309519
GO:0032869	cellular response to insulin stimulus	6	162	0.00978392	0.309519
GO:1904659	glucose transmembrane transport	4	75	0.00995355	0.309519
GO:2000147	positive regulation of cell motility	10	378	0.0100407	0.309519
GO:0002042	cell migration involved in sprouting angiogenesis	3	40	0.0100736	0.309519
GO:0007193	adenylate cyclase-inhibiting G protein-coupled receptor signaling pathway	3	40	0.0100736	0.309519
GO:0042391	regulation of membrane potential	7	214	0.0103526	0.309519
GO:0051000	positive regulation of nitric-oxide synthase activity	2	14	0.0104072	0.309519
GO:0055003	cardiac myofibril assembly	2	14	0.0104072	0.309519
GO:0050890	cognition	6	165	0.0106501	0.31288
GO:0010595	positive regulation of endothelial cell migration	4	77	0.0108947	0.316208
GO:0046579	positive regulation of Ras protein signal transduction	3	42	0.0115169	0.330084
GO:0002043	blood vessel endothelial cell proliferation involved in sprouting angiogenesis	2	15	0.0119209	0.330084
GO:0002475	antigen processing and presentation via MHC class Ib	2	15	0.0119209	0.330084
GO:2000463	positive regulation of excitatory postsynaptic potential	2	15	0.0119209	0.330084
GO:0051272	positive regulation of cellular component movement	10	389	0.0121103	0.33152
GO:0070374	positive regulation of ERK1 and ERK2 cascade	5	124	0.0128114	0.341527
GO:0002699	positive regulation of immune effector process	6	172	0.0128809	0.341527
GO:0000381	regulation of alternative mRNA splicing, via spliceosome	3	44	0.0130734	0.341527
GO:0090050	positive regulation of cell migration involved in sprouting angiogenesis	2	16	0.0135246	0.341527
GO:0099563	modification of synaptic structure	2	16	0.0135246	0.341527
GO:1904380	endoplasmic reticulum mannose trimming	2	16	0.0135246	0.341527
GO:0051057	positive regulation of small GTPase mediated signal transduction	3	45	0.0138944	0.341527
GO:0002761	regulation of myeloid leukocyte differentiation	4	83	0.0140565	0.341527
GO:1903825	organic acid transmembrane transport	4	83	0.0140565	0.341527
GO:1905039	carboxylic acid transmembrane transport	4	83	0.0140565	0.341527
GO:0007015	actin filament organization	8	282	0.0140587	0.341527
GO:0040017	positive regulation of locomotion	10	399	0.0142589	0.341527
GO:0043534	blood vessel endothelial cell migration	4	84	0.0146342	0.341527
GO:0000904	cell morphogenesis involved in differentiation	11	462	0.0147199	0.341527
GO:0043536	positive regulation of blood vessel endothelial cell migration	3	46	0.0147442	0.341527
GO:0045670	regulation of osteoclast differentiation	3	46	0.0147442	0.341527
GO:0006706	steroid catabolic process	2	17	0.0152164	0.342583
GO:0010874	regulation of cholesterol efflux	2	17	0.0152164	0.342583
GO:0032369	negative regulation of lipid transport	2	17	0.0152164	0.342583
GO:0070372	regulation of ERK1 and ERK2 cascade	6	181	0.0162071	0.361508
GO:0032770	positive regulation of monooxygenase activity	2	18	0.016994	0.365524
GO:0051220	cytoplasmic sequestering of protein	2	18	0.016994	0.365524
GO:1903077	negative regulation of protein localization to plasma membrane	2	18	0.016994	0.365524
GO:2000352	negative regulation of endothelial cell apoptotic process	2	18	0.016994	0.365524
GO:0031663	lipopolysaccharide-mediated signaling pathway	3	49	0.0174671	0.372375
GO:0015711	organic anion transport	8	294	0.0176431	0.372826
GO:0062013	positive regulation of small molecule metabolic process	4	90	0.0184162	0.374329
GO:1903828	negative regulation of cellular protein localization	4	90	0.0184162	0.374329
GO:0010737	protein kinase A signaling	2	19	0.0188554	0.374329
GO:0034629	cellular protein-containing complex localization	2	19	0.0188554	0.374329
GO:0009612	response to mechanical stimulus	5	137	0.0189641	0.374329
GO:0042552	myelination	4	91	0.0191001	0.374329
GO:0045834	positive regulation of lipid metabolic process	4	91	0.0191001	0.374329
GO:0007268	chemical synaptic transmission	9	359	0.0196585	0.374329
GO:0098916	anterograde trans-synaptic signaling	9	359	0.0196585	0.374329
GO:0046889	positive regulation of lipid biosynthetic process	3	52	0.020452	0.374329
GO:2001244	positive regulation of intrinsic apoptotic signaling pathway	3	52	0.020452	0.374329
GO:0007272	ensheathment of neurons	4	93	0.0205146	0.374329
GO:0008366	axon ensheathment	4	93	0.0205146	0.374329
GO:0032148	activation of protein kinase B activity	2	20	0.0207985	0.374329
GO:0036507	protein demannosylation	2	20	0.0207985	0.374329
GO:0036508	protein alpha-1,2-demannosylation	2	20	0.0207985	0.374329
GO:0060122	inner ear receptor cell stereocilium organization	2	20	0.0207985	0.374329
GO:1903579	negative regulation of ATP metabolic process	2	20	0.0207985	0.374329
GO:1904376	negative regulation of protein localization to cell periphery	2	20	0.0207985	0.374329
GO:0038061	NIK/NF-kappaB signaling	5	141	0.02119	0.374329
GO:0099537	trans-synaptic signaling	9	364	0.0212867	0.374329
GO:0070371	ERK1 and ERK2 cascade	6	194	0.0219971	0.374329
GO:0007611	learning or memory	5	143	0.0223642	0.374329
GO:0050804	modulation of chemical synaptic transmission	7	250	0.0224749	0.374329
GO:0000245	spliceosomal complex assembly	3	54	0.022588	0.374329
GO:0000380	alternative mRNA splicing, via spliceosome	3	54	0.022588	0.374329
GO:0002028	regulation of sodium ion transport	3	54	0.022588	0.374329
GO:0034762	regulation of transmembrane transport	8	308	0.0226081	0.374329
GO:0099536	synaptic signaling	9	368	0.0226577	0.374329
GO:0009074	aromatic amino acid family catabolic process	2	21	0.0228212	0.374329
GO:0019883	antigen processing and presentation of endogenous antigen	2	21	0.0228212	0.374329
GO:1900543	negative regulation of purine nucleotide metabolic process	2	21	0.0228212	0.374329
GO:0099177	regulation of trans-synaptic signaling	7	251	0.0229108	0.374329
GO:0010769	regulation of cell morphogenesis involved in differentiation	6	196	0.0229974	0.374329
GO:0001935	endothelial cell proliferation	4	97	0.0235333	0.380481
GO:0043408	regulation of MAPK cascade	11	497	0.0238756	0.382394
GO:0043065	positive regulation of apoptotic process	11	500	0.0248197	0.382394
GO:0010765	positive regulation of sodium ion transport	2	22	0.0249215	0.382394
GO:0021545	cranial nerve development	2	22	0.0249215	0.382394
GO:0045980	negative regulation of nucleotide metabolic process	2	22	0.0249215	0.382394
GO:0071276	cellular response to cadmium ion	2	22	0.0249215	0.382394
GO:0098815	modulation of excitatory postsynaptic potential	2	22	0.0249215	0.382394
GO:2001171	positive regulation of ATP biosynthetic process	2	22	0.0249215	0.382394
GO:0038095	Fc-epsilon receptor signaling pathway	4	99	0.0251385	0.383283
GO:0032868	response to insulin	6	202	0.0261811	0.396668
GO:0016358	dendrite development	5	150	0.0268046	0.401128
GO:0007188	adenylate cyclase-modulating G protein-coupled receptor signaling pathway	4	101	0.0268085	0.401128
GO:0001916	positive regulation of T cell mediated cytotoxicity	2	23	0.0270975	0.402156
GO:0030301	cholesterol transport	3	58	0.027211	0.402156
GO:0007411	axon guidance	5	151	0.0274816	0.403678
GO:0010508	positive regulation of autophagy	4	102	0.0276678	0.40395
GO:0097485	neuron projection guidance	5	152	0.0281694	0.408796
GO:1901699	cellular response to nitrogen compound	10	447	0.0287359	0.413535
GO:0010762	regulation of fibroblast migration	2	24	0.0293472	0.413535
GO:1902895	positive regulation of pri-miRNA transcription by RNA polymerase II	2	24	0.0293472	0.413535
GO:1905476	negative regulation of protein localization to membrane	2	24	0.0293472	0.413535
GO:0032507	maintenance of protein location in cell	3	60	0.0296976	0.413535
GO:0045638	negative regulation of myeloid cell differentiation	3	60	0.0296976	0.413535
GO:0048814	regulation of dendrite morphogenesis	3	60	0.0296976	0.413535
GO:0001667	ameboidal-type cell migration	7	267	0.0307013	0.425054
GO:0009072	aromatic amino acid family metabolic process	2	25	0.0316687	0.428339
GO:0033006	regulation of mast cell activation involved in immune response	2	25	0.0316687	0.428339
GO:0010632	regulation of epithelial cell migration	5	158	0.0325263	0.428339
GO:0045860	positive regulation of protein kinase activity	9	394	0.0331533	0.428339
GO:1901653	cellular response to peptide	7	273	0.0340341	0.428339
GO:0003044	regulation of systemic arterial blood pressure mediated by a chemical signal	2	26	0.0340603	0.428339
GO:0006584	catecholamine metabolic process	2	26	0.0340603	0.428339
GO:0009712	catechol-containing compound metabolic process	2	26	0.0340603	0.428339
GO:0030810	positive regulation of nucleotide biosynthetic process	2	26	0.0340603	0.428339
GO:0043457	regulation of cellular respiration	2	26	0.0340603	0.428339
GO:0060119	inner ear receptor cell development	2	26	0.0340603	0.428339
GO:0090207	regulation of triglyceride metabolic process	2	26	0.0340603	0.428339
GO:1900373	positive regulation of purine nucleotide biosynthetic process	2	26	0.0340603	0.428339
GO:1904036	negative regulation of epithelial cell apoptotic process	2	26	0.0340603	0.428339
GO:0038093	Fc receptor signaling pathway	5	160	0.0340671	0.428339
GO:0007187	G protein-coupled receptor signaling pathway, coupled to cyclic nucleotide second messenger	4	109	0.034143	0.428339
GO:0106106	cold-induced thermogenesis	4	109	0.034143	0.428339
GO:0120161	regulation of cold-induced thermogenesis	4	109	0.034143	0.428339
GO:0002768	immune response-regulating cell surface receptor signaling pathway	8	334	0.0343169	0.428339
GO:0097435	supramolecular fiber organization	10	462	0.0348849	0.431931
GO:0010634	positive regulation of epithelial cell migration	4	110	0.0351341	0.431931
GO:0001701	in utero embryonic development	7	276	0.0357878	0.431931
GO:0010594	regulation of endothelial cell migration	4	111	0.0361418	0.431931
GO:0001938	positive regulation of endothelial cell proliferation	3	65	0.0364209	0.431931
GO:0010907	positive regulation of glucose metabolic process	2	27	0.0365199	0.431931
GO:0042533	tumor necrosis factor biosynthetic process	2	27	0.0365199	0.431931
GO:0042534	regulation of tumor necrosis factor biosynthetic process	2	27	0.0365199	0.431931
GO:0060999	positive regulation of dendritic spine development	2	27	0.0365199	0.431931
GO:1903672	positive regulation of sprouting angiogenesis	2	27	0.0365199	0.431931
GO:0030036	actin cytoskeleton organization	10	466	0.0366697	0.431931
GO:0060537	muscle tissue development	6	219	0.0367562	0.431931
GO:0007409	axonogenesis	7	278	0.0369897	0.432528
GO:0002705	positive regulation of leukocyte mediated immunity	4	112	0.0371661	0.432528
GO:0031503	protein-containing complex localization	6	220	0.0374524	0.433763
GO:0098656	anion transmembrane transport	5	165	0.0381156	0.43547
GO:0031641	regulation of myelination	2	28	0.0390459	0.43547
GO:0032371	regulation of sterol transport	2	28	0.0390459	0.43547
GO:0032374	regulation of cholesterol transport	2	28	0.0390459	0.43547
GO:0034383	low-density lipoprotein particle clearance	2	28	0.0390459	0.43547
GO:0045742	positive regulation of epidermal growth factor receptor signaling pathway	2	28	0.0390459	0.43547
GO:1900026	positive regulation of substrate adhesion-dependent cell spreading	2	28	0.0390459	0.43547
GO:1903580	positive regulation of ATP metabolic process	2	28	0.0390459	0.43547
GO:0071375	cellular response to peptide hormone stimulus	6	225	0.04106	0.455823
GO:0071417	cellular response to organonitrogen compound	9	411	0.0416125	0.458
GO:0006517	protein deglycosylation	2	29	0.0416364	0.458
GO:0032368	regulation of lipid transport	3	69	0.0423142	0.463341
GO:1990845	adaptive thermogenesis	4	117	0.0425376	0.463679
GO:0031644	regulation of neurological system process	3	70	0.043858	0.465912
GO:0043535	regulation of blood vessel endothelial cell migration	3	70	0.043858	0.465912
GO:0046578	regulation of Ras protein signal transduction	5	172	0.0442607	0.465912
GO:0001914	regulation of T cell mediated cytotoxicity	2	30	0.0442897	0.465912
GO:0038083	peptidyl-tyrosine autophosphorylation	2	30	0.0442897	0.465912
GO:0048168	regulation of neuronal synaptic plasticity	2	30	0.0442897	0.465912
GO:0090049	regulation of cell migration involved in sprouting angiogenesis	2	30	0.0442897	0.465912
GO:1901186	positive regulation of ERBB signaling pathway	2	30	0.0442897	0.465912
GO:0048024	regulation of mRNA splicing, via spliceosome	3	71	0.0454297	0.468153
GO:0062014	negative regulation of small molecule metabolic process	3	71	0.0454297	0.468153
GO:0043410	positive regulation of MAPK cascade	8	354	0.0457442	0.468153
GO:0019216	regulation of lipid metabolic process	7	292	0.0461537	0.468153
GO:0008015	blood circulation	7	293	0.0468594	0.468153
GO:0006376	mRNA splice site selection	2	31	0.0470041	0.468153
GO:0033003	regulation of mast cell activation	2	31	0.0470041	0.468153
GO:0050999	regulation of nitric-oxide synthase activity	2	31	0.0470041	0.468153
GO:0051693	actin filament capping	2	31	0.0470041	0.468153
GO:1902893	regulation of pri-miRNA transcription by RNA polymerase II	2	31	0.0470041	0.468153
GO:0030316	osteoclast differentiation	3	72	0.0470291	0.468153
GO:0120162	positive regulation of cold-induced thermogenesis	3	72	0.0470291	0.468153
GO:1903076	regulation of protein localization to plasma membrane	3	72	0.0470291	0.468153
GO:0045785	positive regulation of cell adhesion	7	294	0.047572	0.471608
GO:0120031	plasma membrane bounded cell projection assembly	9	422	0.0478066	0.471992
GO:0045637	regulation of myeloid cell differentiation	5	177	0.0489944	0.476182
