# Supplementary material for: An interferon-related signature characterizes the whole blood transcriptome profile of insulin-resistant individuals—the CODAM study
Source: Genes Nutr. 2021 Dec 9;16:22. doi: 10.1186/s12263-021-00702-7 (PMC8903498; doi:10.1186/s12263-021-00702-7)
Supplement: Supplementary file 6 — Additional file 6: Table S5. [file 12263_2021_702_MOESM6_ESM.xlsx]

## Sheet: Sheet1
Table S5.
Differentially expressed genes (upregulated) for the Insulin resistant vs Insulin sensitive
comparison for models 1 & 2 without the participants that take lipid/glucose lowering medication.
Model 1 adjusts for sex, age and BMI. Model 2 adjusts for sex, age, BMI and the WBC profile.
Model 1
ENSEMBL ID	Gene Symbol	log2FC	p	FDR-p
ENSG00000168070	MAJIN	1.86735	8.09599e-05	0.285805
ENSG00000118113	MMP8	1.16889	0.000777146	0.887347
ENSG00000184492	FOXD4L1	1.036	0.0483139	0.999601
ENSG00000211951	IGHV2-26	0.988533	0.00117744	0.999601
ENSG00000012223	LTF	0.987368	0.00221986	0.999601
ENSG00000102837	OLFM4	0.957178	0.0267661	0.999601
ENSG00000173391	OLR1	0.93509	0.00701475	0.999601
ENSG00000235150	RCBTB2P1	0.933662	0.0124185	0.999601
ENSG00000220305	HNRNPH1P1	0.9106	0.0161235	0.999601
ENSG00000124469	CEACAM8	0.86638	0.00837922	0.999601
ENSG00000099864	PALM	0.847848	0.0419715	0.999601
ENSG00000235169	SMIM1	0.798655	0.0110859	0.999601
ENSG00000125845	BMP2	0.755817	0.0357541	0.999601
ENSG00000086548	CEACAM6	0.735902	0.0366826	0.999601
ENSG00000240854	AC117409.1	0.723903	0.0113909	0.999601
ENSG00000267834	AL592211.1	0.684329	0.0240165	0.999601
ENSG00000254789	AC073172.1	0.667713	0.0264912	0.999601
ENSG00000096006	CRISP3	0.658161	0.017918	0.999601
ENSG00000129538	RNASE1	0.65076	0.00481792	0.999601
ENSG00000248385	TARM1	0.650313	0.0199327	0.999601
ENSG00000131686	CA6	0.633878	0.00911019	0.999601
ENSG00000164047	CAMP	0.626313	0.00404966	0.999601
ENSG00000166831	RBPMS2	0.626185	0.00695414	0.999601
ENSG00000196421	C20orf204	0.617149	0.00240036	0.999601
ENSG00000148346	LCN2	0.612089	0.0282922	0.999601
ENSG00000106772	PRUNE2	0.601546	0.011992	0.999601
ENSG00000227740	LINC02803	0.595832	0.00480675	0.999601
ENSG00000211669	IGLV3-10	0.593196	0.0342833	0.999601
ENSG00000162069	BICDL2	0.570007	0.0425581	0.999601
ENSG00000089505	CMTM1	0.55967	0.00521793	0.999601
ENSG00000133063	CHIT1	0.551873	0.0188567	0.999601
ENSG00000245888	NSMCE1-DT	0.539133	0.00413929	0.999601
ENSG00000232208	AL139415.1	0.528935	0.0349995	0.999601
ENSG00000231507	LINC01353	0.521159	0.00834969	0.999601
ENSG00000163083	INHBB	0.509703	0.00366196	0.999601
ENSG00000117400	MPL	0.509584	0.0252841	0.999601
ENSG00000138772	ANXA3	0.496142	0.00511932	0.999601
ENSG00000104147	OIP5	0.487825	0.0235316	0.999601
ENSG00000250765	AC138035.2	0.478953	0.0386574	0.999601
ENSG00000124107	SLPI	0.477659	0.0176747	0.999601
ENSG00000115507	OTX1	0.473972	0.0069041	0.999601
ENSG00000238246	AC069549.1	0.455756	0.0371767	0.999601
ENSG00000185897	FFAR3	0.453898	0.0226817	0.999601
ENSG00000232450	AL133517.1	0.451185	0.00675017	0.999601
ENSG00000159214	CCDC24	0.446539	0.000748899	0.887347
ENSG00000143546	S100A8	0.439832	0.00898858	0.999601
ENSG00000182625	AC091046.1	0.435277	0.0154321	0.999601
ENSG00000242616	GNG10	0.430176	0.000545453	0.740599
ENSG00000112299	VNN1	0.422615	0.022636	0.999601
ENSG00000174059	CD34	0.420347	0.0235285	0.999601
ENSG00000126860	EVI2A	0.418561	0.00399231	0.999601
ENSG00000180769	WDFY3-AS2	0.413836	0.0492177	0.999601
ENSG00000138722	MMRN1	0.413463	0.0215984	0.999601
ENSG00000224067	AL354877.1	0.408104	0.0404321	0.999601
ENSG00000031691	CENPQ	0.407047	0.00778727	0.999601
ENSG00000166527	CLEC4D	0.401957	0.00463289	0.999601
ENSG00000111863	ADTRP	0.401627	0.0200363	0.999601
ENSG00000228463	AP006222.1	0.397707	0.039717	0.999601
ENSG00000269386	RAB11B-AS1	0.395952	0.0073719	0.999601
ENSG00000169242	EFNA1	0.391701	0.0314355	0.999601
ENSG00000145730	PAM	0.390969	0.0151924	0.999601
ENSG00000204020	LIPN	0.387316	0.0191	0.999601
ENSG00000248489	LINC02062	0.385791	0.00122539	0.999601
ENSG00000154589	LY96	0.379356	0.00703767	0.999601
ENSG00000104883	PEX11G	0.378867	0.0363847	0.999601
ENSG00000260082	AC106886.1	0.372772	0.0431913	0.999601
ENSG00000234506	LINC01506	0.369507	0.00918588	0.999601
ENSG00000165511	C10orf25	0.368731	0.019703	0.999601
ENSG00000108576	SLC6A4	0.363375	0.0360349	0.999601
ENSG00000140379	BCL2A1	0.361805	0.0228366	0.999601
ENSG00000258476	LINC02207	0.361675	0.0342638	0.999601
ENSG00000116299	KIAA1324	0.360077	0.0342952	0.999601
ENSG00000182983	ZNF662	0.357013	0.038359	0.999601
ENSG00000254719	AC080023.2	0.354036	0.00518313	0.999601
ENSG00000215529	EFCAB8	0.350062	0.00342087	0.999601
ENSG00000112053	SLC26A8	0.338506	0.0310553	0.999601
ENSG00000150779	TIMM8B	0.337076	0.00428732	0.999601
ENSG00000143228	NUF2	0.334065	0.0431031	0.999601
ENSG00000183019	MCEMP1	0.333063	0.0252513	0.999601
ENSG00000172172	MRPL13	0.327078	0.00624495	0.999601
ENSG00000104728	ARHGEF10	0.325569	0.0208935	0.999601
ENSG00000232938	RPL23AP87	0.324769	0.0209729	0.999601
ENSG00000042062	RIPOR3	0.324109	0.0135815	0.999601
ENSG00000008516	MMP25	0.32363	0.0484792	0.999601
ENSG00000137757	CASP5	0.322182	0.0447524	0.999601
ENSG00000197763	TXNRD3	0.318038	0.0468784	0.999601
ENSG00000234106	SRP14P2	0.314217	0.0224388	0.999601
ENSG00000186496	ZNF396	0.311993	0.00254012	0.999601
ENSG00000057294	PKP2	0.311926	0.0481734	0.999601
ENSG00000106336	FBXO24	0.309972	0.0329371	0.999601
ENSG00000197256	KANK2	0.3073	0.0484033	0.999601
ENSG00000255306	AC004923.4	0.303235	0.0270585	0.999601
ENSG00000112210	RAB23	0.299493	0.0287691	0.999601
ENSG00000250608	AC010210.1	0.297105	0.028281	0.999601
ENSG00000180071	ANKRD18A	0.296576	0.0460507	0.999601
ENSG00000150681	RGS18	0.296512	0.00526063	0.999601
ENSG00000119013	NDUFB3	0.294345	0.0251434	0.999601
ENSG00000260911	AC135050.3	0.285003	0.0237773	0.999601
ENSG00000096060	FKBP5	0.277681	0.0254512	0.999601
ENSG00000169019	COMMD8	0.276453	0.035325	0.999601
ENSG00000233230	AC079807.1	0.275997	0.0366949	0.999601
ENSG00000198734	F5	0.267884	0.0470951	0.999601
ENSG00000137270	GCM1	0.265534	0.0309353	0.999601
ENSG00000150048	CLEC1A	0.265185	0.0146026	0.999601
ENSG00000114209	PDCD10	0.259167	0.0213546	0.999601
ENSG00000134463	ECHDC3	0.257578	0.0479091	0.999601
ENSG00000164465	DCBLD1	0.253715	0.0151563	0.999601
ENSG00000071967	CYBRD1	0.252839	0.0222155	0.999601
ENSG00000251364	AC107884.1	0.250911	0.0342385	0.999601
ENSG00000103404	USP31	0.250493	0.0308004	0.999601
ENSG00000073711	PPP2R3A	0.249029	0.00916767	0.999601
ENSG00000114378	HYAL1	0.247768	0.0460868	0.999601
ENSG00000164104	HMGB2	0.247272	0.0127543	0.999601
ENSG00000269892	AC125494.2	0.242515	0.0463933	0.999601
ENSG00000139132	FGD4	0.242295	0.00787471	0.999601
ENSG00000124593	AL365205.1	0.241683	0.0212878	0.999601
ENSG00000186132	C2orf76	0.241353	0.0240902	0.999601
ENSG00000233261	FAM238A	0.240296	0.0236435	0.999601
ENSG00000254995	STX16-NPEPL1	0.239296	0.0385263	0.999601
ENSG00000163155	LYSMD1	0.23883	0.00828944	0.999601
ENSG00000163393	SLC22A15	0.238769	0.00617178	0.999601
ENSG00000146054	TRIM7	0.237419	0.0454036	0.999601
ENSG00000225177	AL590617.2	0.236998	0.0442673	0.999601
ENSG00000100410	PHF5A	0.236374	0.00253963	0.999601
ENSG00000137814	HAUS2	0.235837	0.00818553	0.999601
ENSG00000260563	AC132872.1	0.233151	0.00694594	0.999601
ENSG00000113368	LMNB1	0.23308	0.00871997	0.999601
ENSG00000111319	SCNN1A	0.232854	0.0144117	0.999601
ENSG00000096063	SRPK1	0.231211	0.0248462	0.999601
ENSG00000177576	C18orf32	0.227887	0.0302933	0.999601
ENSG00000109083	IFT20	0.22764	0.0102429	0.999601
ENSG00000241127	YAE1	0.226724	0.013865	0.999601
ENSG00000122862	SRGN	0.226365	0.0190252	0.999601
ENSG00000102796	DHRS12	0.22562	0.0207834	0.999601
ENSG00000198898	CAPZA2	0.220973	0.0178042	0.999601
ENSG00000223529	EEF1A1P8	0.219773	0.016971	0.999601
ENSG00000176749	CDK5R1	0.216829	0.0316833	0.999601
ENSG00000131238	PPT1	0.21587	0.0309025	0.999601
ENSG00000177410	ZFAS1	0.214588	0.0206622	0.999601
ENSG00000173221	GLRX	0.213029	0.00291634	0.999601
ENSG00000135046	ANXA1	0.212761	0.0309425	0.999601
ENSG00000189129	PLAC9	0.212619	0.0365339	0.999601
ENSG00000115919	KYNU	0.211899	0.0447864	0.999601
ENSG00000150540	HNMT	0.211827	0.0443976	0.999601
ENSG00000166436	TRIM66	0.211694	0.0166124	0.999601
ENSG00000164002	EXO5	0.211388	0.0418589	0.999601
ENSG00000138640	FAM13A	0.211069	0.0493983	0.999601
ENSG00000174007	CEP19	0.210402	0.0456847	0.999601
ENSG00000086065	CHMP5	0.210211	0.0413707	0.999601
ENSG00000100744	GSKIP	0.209708	0.0195746	0.999601
ENSG00000136869	TLR4	0.209174	0.0402933	0.999601
ENSG00000204839	MROH6	0.207698	0.0446839	0.999601
ENSG00000111729	CLEC4A	0.205777	0.023371	0.999601
ENSG00000111850	SMIM8	0.204741	0.0156864	0.999601
ENSG00000198416	ZNF658B	0.204289	0.0301326	0.999601
ENSG00000171428	NAT1	0.196698	0.0244193	0.999601
ENSG00000155254	MARVELD1	0.195325	0.0374074	0.999601
ENSG00000177406	NINJ2-AS1	0.194639	0.0301926	0.999601
ENSG00000172638	EFEMP2	0.191665	0.0253966	0.999601
ENSG00000178966	RMI1	0.191253	0.0139995	0.999601
ENSG00000171105	INSR	0.1899	0.0151104	0.999601
ENSG00000136783	NIPSNAP3A	0.189841	0.0236707	0.999601
ENSG00000176714	CCDC121	0.188343	0.0470251	0.999601
ENSG00000124766	SOX4	0.187915	0.0318419	0.999601
ENSG00000171208	NETO2	0.186263	0.026767	0.999601
ENSG00000087502	ERGIC2	0.186025	0.0460793	0.999601
ENSG00000091106	NLRC4	0.18181	0.0300022	0.999601
ENSG00000155329	ZCCHC10	0.18165	0.0464347	0.999601
ENSG00000137393	RNF144B	0.180643	0.04984	0.999601
ENSG00000067208	EVI5	0.177959	0.0310674	0.999601
ENSG00000116815	CD58	0.176606	0.0222117	0.999601
ENSG00000108187	PBLD	0.174877	0.00905843	0.999601
ENSG00000134627	PIWIL4	0.173475	0.0348431	0.999601
ENSG00000084764	MAPRE3	0.173067	0.0284025	0.999601
ENSG00000144118	RALB	0.172697	0.049697	0.999601
ENSG00000138463	SLC49A4	0.168844	0.0342048	0.999601
ENSG00000143771	CNIH4	0.168031	0.00972901	0.999601
ENSG00000171862	PTEN	0.166803	0.0498695	0.999601
ENSG00000181061	HIGD1A	0.166713	0.0135634	0.999601
ENSG00000164758	MED30	0.165818	0.00562113	0.999601
ENSG00000134250	NOTCH2	0.164563	0.0444263	0.999601
ENSG00000027697	IFNGR1	0.164037	0.0413338	0.999601
ENSG00000116489	CAPZA1	0.163713	0.0152946	0.999601
ENSG00000172171	TEFM	0.16353	0.0272302	0.999601
ENSG00000065485	PDIA5	0.162711	0.0319681	0.999601
ENSG00000172243	CLEC7A	0.162239	0.0437359	0.999601
ENSG00000180773	SLC36A4	0.161921	0.037519	0.999601
ENSG00000124097	HMGB1P1	0.161875	0.0451122	0.999601
ENSG00000189180	ZNF33A	0.161596	0.0240437	0.999601
ENSG00000165629	ATP5F1C	0.161571	0.0239876	0.999601
ENSG00000099251	HSD17B7P2	0.161263	0.0299524	0.999601
ENSG00000140400	MAN2C1	0.159924	0.0464318	0.999601
ENSG00000182197	EXT1	0.159752	0.0275075	0.999601
ENSG00000233846	SELENOTP1	0.158971	0.0248626	0.999601
ENSG00000122335	SERAC1	0.15547	0.0316965	0.999601
ENSG00000118217	ATF6	0.154931	0.0262113	0.999601
ENSG00000146828	SLC12A9	0.153126	0.0476666	0.999601
ENSG00000198843	SELENOT	0.147378	0.0214703	0.999601
ENSG00000055211	GINM1	0.146749	0.0127915	0.999601
ENSG00000006007	GDE1	0.146005	0.0398586	0.999601
ENSG00000147592	LACTB2	0.14325	0.0319641	0.999601
ENSG00000104320	NBN	0.142666	0.0404798	0.999601
ENSG00000243660	ZNF487	0.141013	0.0479498	0.999601
ENSG00000196295	GARS-DT	0.138244	0.0164003	0.999601
ENSG00000171204	TMEM126B	0.137805	0.0463035	0.999601
ENSG00000117091	CD48	0.137728	0.027659	0.999601
ENSG00000084112	SSH1	0.136359	0.029056	0.999601
ENSG00000213625	LEPROT	0.135414	0.00701928	0.999601
ENSG00000119801	YPEL5	0.133803	0.0372655	0.999601
ENSG00000059769	DNAJC25	0.133198	0.0393353	0.999601
ENSG00000106952	TNFSF8	0.132952	0.00902815	0.999601
ENSG00000172824	CES4A	0.132875	0.0469774	0.999601
ENSG00000146476	ARMT1	0.13105	0.0428408	0.999601
ENSG00000099940	SNAP29	0.129449	0.002605	0.999601
ENSG00000145569	OTULINL	0.12919	0.0374457	0.999601
ENSG00000083828	ZNF586	0.129091	0.00785832	0.999601
ENSG00000198964	SGMS1	0.127527	0.0108349	0.999601
ENSG00000109790	KLHL5	0.126546	0.0474651	0.999601
ENSG00000174695	TMEM167A	0.125415	0.0439978	0.999601
ENSG00000173530	TNFRSF10D	0.125332	0.0347849	0.999601
ENSG00000269958	AL049840.6	0.125326	0.0132653	0.999601
ENSG00000109381	ELF2	0.125278	0.0259826	0.999601
ENSG00000104714	ERICH1	0.125115	0.0184654	0.999601
ENSG00000123739	PLA2G12A	0.123166	0.0404686	0.999601
ENSG00000153310	FAM49B	0.12218	0.0495418	0.999601
ENSG00000261087	ZNNT1	0.121391	0.0277828	0.999601
ENSG00000119979	DENND10	0.121189	0.0397125	0.999601
ENSG00000102805	CLN5	0.115973	0.0242621	0.999601
ENSG00000198818	SFT2D1	0.115466	0.048575	0.999601
ENSG00000121749	TBC1D15	0.113041	0.0374553	0.999601
ENSG00000173950	XXYLT1	0.113027	0.0463524	0.999601
ENSG00000172732	MUS81	0.112953	0.0481722	0.999601
ENSG00000179818	PCBP1-AS1	0.110206	0.0259141	0.999601
ENSG00000153113	CAST	0.10969	0.0419244	0.999601
ENSG00000112078	KCTD20	0.108423	0.0324076	0.999601
ENSG00000219545	UMAD1	0.104521	0.0182754	0.999601
ENSG00000060971	ACAA1	0.103253	0.0345987	0.999601
ENSG00000112679	DUSP22	0.100789	0.0144967	0.999601
ENSG00000196812	ZSCAN16	0.0998874	0.0449488	0.999601
ENSG00000139508	SLC46A3	0.0980654	0.0308484	0.999601
ENSG00000143624	INTS3	0.0965749	0.0385394	0.999601
ENSG00000172466	ZNF24	0.094906	0.0485645	0.999601
ENSG00000225697	SLC26A6	0.08929	0.0430082	0.999601
ENSG00000115661	STK16	0.0873387	0.0428077	0.999601
ENSG00000114648	KLHL18	0.0869616	0.0410305	0.999601
ENSG00000174574	AKIRIN1	0.0856599	0.0388526	0.999601
ENSG00000111653	ING4	0.07329	0.0473136	0.999601
Model 2
ENSG00000168070	MAJIN	1.79287	0.000736114	0.764303
ENSG00000270006	AC010531.6	1.32198	0.0337088	0.99984
ENSG00000211951	IGHV2-26	1.0259	0.000577195	0.727719
ENSG00000102837	OLFM4	0.920485	0.044316	0.99984
ENSG00000220305	HNRNPH1P1	0.889063	0.0322239	0.99984
ENSG00000226306	NPY6R	0.876058	0.0249565	0.99984
ENSG00000099864	PALM	0.86631	0.0466629	0.99984
ENSG00000118113	MMP8	0.852373	0.0147083	0.99984
ENSG00000267834	AL592211.1	0.796674	0.0177017	0.99984
ENSG00000211935	IGHV1-3	0.779471	0.0395916	0.99984
ENSG00000012223	LTF	0.735303	0.025549	0.99984
ENSG00000234028	EIF2AK3-DT	0.693336	0.0263734	0.99984
ENSG00000240854	AC117409.1	0.669496	0.0311066	0.99984
ENSG00000166831	RBPMS2	0.666321	0.00748733	0.99984
ENSG00000224607	IGKV1D-27	0.64493	0.0156818	0.99984
ENSG00000211956	IGHV4-34	0.634931	0.0140989	0.99984
ENSG00000196421	C20orf204	0.604882	0.00369249	0.99984
ENSG00000117400	MPL	0.58848	0.0139564	0.99984
ENSG00000129538	RNASE1	0.581939	0.017278	0.99984
ENSG00000211945	IGHV1-18	0.569168	0.0113555	0.99984
ENSG00000223350	IGLV9-49	0.558787	0.0220309	0.99984
ENSG00000048462	TNFRSF17	0.553609	0.042917	0.99984
ENSG00000259261	IGHV4OR15-8	0.531069	0.0386627	0.99984
ENSG00000245888	NSMCE1-DT	0.522452	0.00582505	0.99984
ENSG00000106772	PRUNE2	0.513379	0.0455358	0.99984
ENSG00000104147	OIP5	0.51031	0.0250848	0.99984
ENSG00000231507	LINC01353	0.5026	0.0140933	0.99984
ENSG00000227740	LINC02803	0.500173	0.0304859	0.99984
ENSG00000066230	SLC9A3	0.496748	0.0434082	0.99984
ENSG00000232208	AL139415.1	0.492138	0.0294739	0.99984
ENSG00000205871	RPS3AP47	0.480521	0.0245414	0.99984
ENSG00000145730	PAM	0.480272	0.00743843	0.99984
ENSG00000234225	AC244394.2	0.477549	0.0356019	0.99984
ENSG00000224373	IGHV4-59	0.475308	0.036487	0.99984
ENSG00000244575	IGKV1-27	0.475288	0.0368681	0.99984
ENSG00000031691	CENPQ	0.465061	0.00450477	0.99984
ENSG00000164047	CAMP	0.464017	0.0390999	0.99984
ENSG00000226525	RPS7P10	0.443578	0.023844	0.99984
ENSG00000089505	CMTM1	0.439354	0.0371235	0.99984
ENSG00000185272	RBM11	0.438431	0.00608675	0.99984
ENSG00000143228	NUF2	0.436413	0.0111226	0.99984
ENSG00000139344	AMDHD1	0.430745	0.024329	0.99984
ENSG00000236058	RPL17P36	0.427248	0.0268694	0.99984
ENSG00000171863	RPS7	0.426881	0.0230662	0.99984
ENSG00000159214	CCDC24	0.425692	0.00226229	0.99984
ENSG00000115507	OTX1	0.422032	0.0162364	0.99984
ENSG00000188243	COMMD6	0.417293	0.0163134	0.99984
ENSG00000126860	EVI2A	0.416818	0.0062187	0.99984
ENSG00000163083	INHBB	0.415648	0.0187053	0.99984
ENSG00000211966	IGHV5-51	0.414635	0.0327722	0.99984
ENSG00000145425	RPS3A	0.413987	0.0358148	0.99984
ENSG00000213757	AC020898.1	0.412576	0.0452198	0.99984
ENSG00000237550	AC243919.1	0.411673	0.0267413	0.99984
ENSG00000213326	RPS7P11	0.410246	0.0348305	0.99984
ENSG00000172172	MRPL13	0.398438	0.00172334	0.99984
ENSG00000211833	TRAJ58	0.397222	0.0339253	0.99984
ENSG00000156453	PCDH1	0.394445	0.0157514	0.99984
ENSG00000182625	AC091046.1	0.39029	0.0366721	0.99984
ENSG00000163682	RPL9	0.390271	0.0200934	0.99984
ENSG00000094804	CDC6	0.386653	0.0318633	0.99984
ENSG00000235962	RPL7AP53	0.386622	0.0481867	0.99984
ENSG00000165511	C10orf25	0.382651	0.0210661	0.99984
ENSG00000111863	ADTRP	0.382382	0.00615498	0.99984
ENSG00000132329	RAMP1	0.381461	0.0482584	0.99984
ENSG00000150779	TIMM8B	0.380671	0.0025361	0.99984
ENSG00000248489	LINC02062	0.38019	0.0032371	0.99984
ENSG00000111254	AKAP3	0.379099	0.0162734	0.99984
ENSG00000176160	HSF5	0.376613	0.00539839	0.99984
ENSG00000143546	S100A8	0.374042	0.0326693	0.99984
ENSG00000112210	RAB23	0.370244	0.00860439	0.99984
ENSG00000182983	ZNF662	0.369271	0.0157235	0.99984
ENSG00000005471	ABCB4	0.365074	0.00153253	0.99984
ENSG00000104728	ARHGEF10	0.35967	0.0137157	0.99984
ENSG00000242616	GNG10	0.359442	0.00263247	0.99984
ENSG00000237729	AC002075.2	0.35798	0.0479019	0.99984
ENSG00000213214	ARHGEF35	0.357623	0.0352095	0.99984
ENSG00000269386	RAB11B-AS1	0.351717	0.0250912	0.99984
ENSG00000232450	AL133517.1	0.345745	0.0468887	0.99984
ENSG00000185437	SH3BGR	0.341908	0.0282703	0.99984
ENSG00000149243	KLHL35	0.337143	0.0456464	0.99984
ENSG00000180071	ANKRD18A	0.333513	0.0172288	0.99984
ENSG00000247092	SNHG10	0.332806	0.0455597	0.99984
ENSG00000241127	YAE1	0.332614	0.000331102	0.711307
ENSG00000234506	LINC01506	0.332324	0.0201589	0.99984
ENSG00000137876	RSL24D1	0.331607	0.0260732	0.99984
ENSG00000142731	PLK4	0.323071	0.010251	0.99984
ENSG00000251364	AC107884.1	0.322057	0.0083489	0.99984
ENSG00000147669	POLR2K	0.320144	0.0436966	0.99984
ENSG00000241106	HLA-DOB	0.31891	0.0167136	0.99984
ENSG00000204020	LIPN	0.318223	0.0491776	0.99984
ENSG00000162931	TRIM17	0.316351	0.035696	0.99984
ENSG00000153130	SCOC	0.316088	0.00751899	0.99984
ENSG00000137814	HAUS2	0.314499	0.000474087	0.711307
ENSG00000166527	CLEC4D	0.314239	0.0276383	0.99984
ENSG00000103404	USP31	0.313541	0.0100049	0.99984
ENSG00000154589	LY96	0.313238	0.0252144	0.99984
ENSG00000106336	FBXO24	0.311391	0.0476292	0.99984
ENSG00000215529	EFCAB8	0.307811	0.0113053	0.99984
ENSG00000169288	MRPL1	0.303351	0.0211642	0.99984
ENSG00000233850	AC103563.7	0.301054	0.00977976	0.99984
ENSG00000232938	RPL23AP87	0.295398	0.0486609	0.99984
ENSG00000162913	OBSCN-AS1	0.294411	0.0328824	0.99984
ENSG00000130702	LAMA5	0.289438	0.0167036	0.99984
ENSG00000137831	UACA	0.289226	0.0288422	0.99984
ENSG00000255306	AC004923.4	0.288464	0.0359919	0.99984
ENSG00000254719	AC080023.2	0.28808	0.0205982	0.99984
ENSG00000189043	NDUFA4	0.285414	0.0281655	0.99984
ENSG00000260911	AC135050.3	0.283855	0.0226763	0.99984
ENSG00000130812	ANGPTL6	0.283461	0.0328837	0.99984
ENSG00000189283	FHIT	0.283213	0.018187	0.99984
ENSG00000223529	EEF1A1P8	0.283149	0.00320183	0.99984
ENSG00000214435	AS3MT	0.282744	0.0392547	0.99984
ENSG00000100387	RBX1	0.282047	0.0493821	0.99984
ENSG00000160323	ADAMTS13	0.281922	0.0216834	0.99984
ENSG00000134419	RPS15A	0.281353	0.0471641	0.99984
ENSG00000150967	ABCB9	0.280845	0.0316617	0.99984
ENSG00000119013	NDUFB3	0.278731	0.0461974	0.99984
ENSG00000186496	ZNF396	0.278259	0.00758249	0.99984
ENSG00000073711	PPP2R3A	0.276962	0.00755926	0.99984
ENSG00000166436	TRIM66	0.276903	0.00266755	0.99984
ENSG00000114209	PDCD10	0.275106	0.0220802	0.99984
ENSG00000169019	COMMD8	0.274718	0.042318	0.99984
ENSG00000242952	RPSAP3	0.270541	0.0118691	0.99984
ENSG00000164465	DCBLD1	0.265236	0.0155359	0.99984
ENSG00000247982	LINC00926	0.264319	0.0228624	0.99984
ENSG00000155329	ZCCHC10	0.263438	0.00555439	0.99984
ENSG00000111319	SCNN1A	0.261139	0.0091698	0.99984
ENSG00000169442	CD52	0.257294	0.0329204	0.99984
ENSG00000185522	LMNTD2	0.255405	0.0199985	0.99984
ENSG00000169567	HINT1	0.254315	0.0144103	0.99984
ENSG00000164953	TMEM67	0.252755	0.0228464	0.99984
ENSG00000136014	USP44	0.246153	0.039153	0.99984
ENSG00000237489	C10orf143	0.242647	0.0240427	0.99984
ENSG00000263142	LRRC37A17P	0.24234	0.0457598	0.99984
ENSG00000150681	RGS18	0.241855	0.0213305	0.99984
ENSG00000186132	C2orf76	0.241645	0.0316606	0.99984
ENSG00000100410	PHF5A	0.238355	0.00441587	0.99984
ENSG00000100744	GSKIP	0.237302	0.012288	0.99984
ENSG00000119608	PROX2	0.237079	0.0371762	0.99984
ENSG00000109083	IFT20	0.234566	0.0110345	0.99984
ENSG00000120675	DNAJC15	0.232881	0.0125302	0.99984
ENSG00000109762	SNX25	0.231188	0.0106183	0.99984
ENSG00000136573	BLK	0.230705	0.0197526	0.99984
ENSG00000106624	AEBP1	0.229161	0.0426947	0.99984
ENSG00000111850	SMIM8	0.22863	0.0103433	0.99984
ENSG00000163155	LYSMD1	0.221326	0.0180484	0.99984
ENSG00000104341	LAPTM4B	0.21845	0.0178271	0.99984
ENSG00000171428	NAT1	0.21824	0.0156765	0.99984
ENSG00000164002	EXO5	0.21792	0.0375403	0.99984
ENSG00000198416	ZNF658B	0.217074	0.0262427	0.99984
ENSG00000171033	PKIA	0.21493	0.0359661	0.99984
ENSG00000103199	ZNF500	0.214061	0.0290971	0.99984
ENSG00000248508	SRP14-AS1	0.213219	0.0206358	0.99984
ENSG00000105793	GTPBP10	0.210361	0.0231948	0.99984
ENSG00000231365	WARS2-AS1	0.209882	0.016124	0.99984
ENSG00000139679	LPAR6	0.209839	0.0470848	0.99984
ENSG00000120526	NUDCD1	0.209802	0.0245763	0.99984
ENSG00000164104	HMGB2	0.208064	0.0424354	0.99984
ENSG00000140400	MAN2C1	0.204468	0.0115484	0.99984
ENSG00000135046	ANXA1	0.203912	0.0454555	0.99984
ENSG00000183814	LIN9	0.20152	0.0232543	0.99984
ENSG00000108448	TRIM16L	0.198498	0.016976	0.99984
ENSG00000145476	CYP4V2	0.197876	0.0229027	0.99984
ENSG00000176714	CCDC121	0.197391	0.0452222	0.99984
ENSG00000177410	ZFAS1	0.196929	0.0446745	0.99984
ENSG00000173715	C11orf80	0.196619	0.0129179	0.99984
ENSG00000171204	TMEM126B	0.195819	0.00708153	0.99984
ENSG00000035720	STAP1	0.195194	0.0226701	0.99984
ENSG00000124097	HMGB1P1	0.195031	0.0185928	0.99984
ENSG00000160051	IQCC	0.193171	0.0415363	0.99984
ENSG00000117543	DPH5	0.190253	0.0362416	0.99984
ENSG00000229119	AC026403.1	0.190161	0.0224591	0.99984
ENSG00000172171	TEFM	0.19003	0.0111646	0.99984
ENSG00000165629	ATP5F1C	0.188843	0.0105815	0.99984
ENSG00000166200	COPS2	0.188759	0.0453002	0.99984
ENSG00000100519	PSMC6	0.188215	0.0285923	0.99984
ENSG00000085274	MYNN	0.186081	0.0108094	0.99984
ENSG00000163600	ICOS	0.184721	0.0124756	0.99984
ENSG00000136783	NIPSNAP3A	0.183658	0.0245978	0.99984
ENSG00000178809	TRIM73	0.182347	0.0266435	0.99984
ENSG00000249264	EEF1A1P9	0.180561	0.021799	0.99984
ENSG00000198898	CAPZA2	0.179376	0.0476261	0.99984
ENSG00000114446	IFT57	0.179216	0.0203367	0.99984
ENSG00000184319	RPL23AP82	0.179154	0.0131661	0.99984
ENSG00000163393	SLC22A15	0.177749	0.030023	0.99984
ENSG00000164758	MED30	0.176761	0.00588594	0.99984
ENSG00000260563	AC132872.1	0.175182	0.0368896	0.99984
ENSG00000213621	RPSAP54	0.173132	0.0384131	0.99984
ENSG00000249855	EEF1A1P19	0.173106	0.0247886	0.99984
ENSG00000178966	RMI1	0.173033	0.0307717	0.99984
ENSG00000233476	EEF1A1P6	0.171682	0.0226369	0.99984
ENSG00000126814	TRMT5	0.171051	0.0241707	0.99984
ENSG00000250182	EEF1A1P13	0.170172	0.0229439	0.99984
ENSG00000089157	RPLP0	0.169958	0.0238505	0.99984
ENSG00000214199	EEF1A1P12	0.169377	0.0361213	0.99984
ENSG00000133641	C12orf29	0.168936	0.0427109	0.99984
ENSG00000197635	DPP4	0.168838	0.0224484	0.99984
ENSG00000213553	RPLP0P6	0.168406	0.0306354	0.99984
ENSG00000166275	BORCS7	0.167878	0.0363899	0.99984
ENSG00000196205	EEF1A1P5	0.167875	0.026711	0.99984
ENSG00000180773	SLC36A4	0.167687	0.0246862	0.99984
ENSG00000142892	PIGK	0.167094	0.0052181	0.99984
ENSG00000237943	PRKCQ-AS1	0.165997	0.0360699	0.99984
ENSG00000173145	NOC3L	0.164793	0.0384621	0.99984
ENSG00000070081	NUCB2	0.164612	0.027987	0.99984
ENSG00000173221	GLRX	0.164583	0.0241177	0.99984
ENSG00000156508	EEF1A1	0.16416	0.0309614	0.99984
ENSG00000133256	PDE6B	0.164074	0.0208178	0.99984
ENSG00000228502	EEF1A1P11	0.161641	0.0365137	0.99984
ENSG00000106560	GIMAP2	0.160619	0.0250363	0.99984
ENSG00000188002	AC026412.1	0.159785	0.0495565	0.99984
ENSG00000261087	ZNNT1	0.158328	0.00267907	0.99984
ENSG00000204387	SNHG32	0.158249	0.0443443	0.99984
ENSG00000181061	HIGD1A	0.158015	0.0265853	0.99984
ENSG00000115540	MOB4	0.156862	0.0380183	0.99984
ENSG00000122335	SERAC1	0.156279	0.0290413	0.99984
ENSG00000196072	BLOC1S2	0.155936	0.0462175	0.99984
ENSG00000117091	CD48	0.155505	0.0204529	0.99984
ENSG00000163406	SLC15A2	0.154967	0.0308487	0.99984
ENSG00000129484	PARP2	0.153486	0.00976946	0.99984
ENSG00000154229	PRKCA	0.153437	0.0364158	0.99984
ENSG00000128654	MTX2	0.153205	0.0266823	0.99984
ENSG00000147592	LACTB2	0.152898	0.0245934	0.99984
ENSG00000100564	PIGH	0.151936	0.00648847	0.99984
ENSG00000205189	ZBTB10	0.151411	0.033148	0.99984
ENSG00000106399	RPA3	0.149057	0.0497556	0.99984
ENSG00000115944	COX7A2L	0.147254	0.0211218	0.99984
ENSG00000256594	AC010186.2	0.146871	0.0320966	0.99984
ENSG00000172732	MUS81	0.145733	0.0133393	0.99984
ENSG00000173409	ARV1	0.145689	0.045292	0.99984
ENSG00000170222	ADPRM	0.144882	0.0346827	0.99984
ENSG00000143771	CNIH4	0.143742	0.0326434	0.99984
ENSG00000171791	BCL2	0.14262	0.0311659	0.99984
ENSG00000059769	DNAJC25	0.141873	0.0334616	0.99984
ENSG00000128951	DUT	0.140535	0.043296	0.99984
ENSG00000198843	SELENOT	0.139908	0.0286892	0.99984
ENSG00000135185	TMEM243	0.139673	0.014802	0.99984
ENSG00000106952	TNFSF8	0.139477	0.00418458	0.99984
ENSG00000104231	ZFAND1	0.136369	0.034186	0.99984
ENSG00000245937	LINC01184	0.135924	0.0439764	0.99984
ENSG00000139793	MBNL2	0.134683	0.0492473	0.99984
ENSG00000123739	PLA2G12A	0.1344	0.0293844	0.99984
ENSG00000010219	DYRK4	0.134011	0.022622	0.99984
ENSG00000127328	RAB3IP	0.132448	0.0398733	0.99984
ENSG00000116489	CAPZA1	0.132213	0.0495092	0.99984
ENSG00000140391	TSPAN3	0.132203	0.0365162	0.99984
ENSG00000171843	MLLT3	0.12904	0.0339609	0.99984
ENSG00000170631	ZNF16	0.128624	0.0245055	0.99984
ENSG00000152944	MED21	0.127908	0.0403299	0.99984
ENSG00000107625	DDX50	0.127464	0.00346342	0.99984
ENSG00000026652	AGPAT4	0.127293	0.0399329	0.99984
ENSG00000263072	ZNF213-AS1	0.126905	0.0326968	0.99984
ENSG00000173530	TNFRSF10D	0.125811	0.0181566	0.99984
ENSG00000105810	CDK6	0.125216	0.0399549	0.99984
ENSG00000048028	USP28	0.124601	0.0430283	0.99984
ENSG00000185164	NOMO2	0.123334	0.0478451	0.99984
ENSG00000140386	SCAPER	0.121568	0.0489366	0.99984
ENSG00000102547	CAB39L	0.120953	0.0451931	0.99984
ENSG00000122696	SLC25A51	0.120909	0.0112931	0.99984
ENSG00000253919	THAP12P7	0.120483	0.0499635	0.99984
ENSG00000058804	NDC1	0.120333	0.0398235	0.99984
ENSG00000136169	SETDB2	0.119806	0.0128154	0.99984
ENSG00000131127	ZNF141	0.119141	0.0419725	0.99984
ENSG00000064995	TAF11	0.119132	0.0294815	0.99984
ENSG00000103540	CCP110	0.117699	0.0430616	0.99984
ENSG00000198805	PNP	0.115912	0.0434489	0.99984
ENSG00000163683	SMIM14	0.11526	0.0250112	0.99984
ENSG00000166860	ZBTB39	0.114325	0.0292473	0.99984
ENSG00000111237	VPS29	0.113654	0.0452377	0.99984
ENSG00000137343	ATAT1	0.113194	0.0316882	0.99984
ENSG00000121864	ZNF639	0.112681	0.0410374	0.99984
ENSG00000269958	AL049840.6	0.112568	0.0341006	0.99984
ENSG00000219545	UMAD1	0.110356	0.0195995	0.99984
ENSG00000132406	TMEM128	0.108901	0.0399445	0.99984
ENSG00000196812	ZSCAN16	0.107076	0.0382716	0.99984
ENSG00000198964	SGMS1	0.106197	0.0398876	0.99984
ENSG00000008952	SEC62	0.10613	0.0422084	0.99984
ENSG00000120925	RNF170	0.104998	0.0371989	0.99984
ENSG00000083828	ZNF586	0.104109	0.0334109	0.99984
ENSG00000099940	SNAP29	0.0991072	0.0201359	0.99984
ENSG00000213625	LEPROT	0.0987121	0.0268347	0.99984
ENSG00000204576	PRR3	0.0936521	0.033367	0.99984
ENSG00000108465	CDK5RAP3	0.0912566	0.047062	0.99984
ENSG00000215012	RTL10	0.0902915	0.0416189	0.99984
ENSG00000196652	ZKSCAN5	0.088522	0.0283355	0.99984
ENSG00000173726	TOMM20	0.0881321	0.0361204	0.99984
ENSG00000168564	CDKN2AIP	0.0871747	0.0388813	0.99984
ENSG00000152700	SAR1B	0.0869409	0.0387172	0.99984
ENSG00000147457	CHMP7	0.0794893	0.046977	0.99984
ENSG00000100221	JOSD1	0.0728999	0.0287852	0.99984
ENSG00000137817	PARP6	0.0708081	0.0247141	0.99984
ENSG00000146223	RPL7L1	0.0700407	0.0375856	0.99984
