# Supplementary material for: An interferon-related signature characterizes the whole blood transcriptome profile of insulin-resistant individuals—the CODAM study
Source: Genes Nutr. 2021 Dec 9;16:22. doi: 10.1186/s12263-021-00702-7 (PMC8903498; doi:10.1186/s12263-021-00702-7)
Supplement: Supplementary file 7 — Additional file 7: Table S6. [file 12263_2021_702_MOESM7_ESM.xlsx]

## Sheet: Sheet1
Table S6.
Differentially expressed genes (downregulated) for the Insulin resistant vs Insulin sensitive
comparison for models 1 & 2without the participants that take lipid/glucose lowering medication.
Model 1 adjusts for sex, age and BMI. Model 2 adjusts for sex, age, BMI and the WBC profile.
Model 1
ENSEMBL ID	Gene Symbol	log2FC	p	FDR-p
ENSG00000131126	TEX101	-1.83905	0.00357057	0.999601
ENSG00000267453	CLEC4O	-1.3059	0.0163449	0.999601
ENSG00000162738	VANGL2	-1.23478	0.0309092	0.999601
ENSG00000160307	S100B	-1.21879	0.00272989	0.999601
ENSG00000179023	KLHDC7A	-1.19756	0.0498066	0.999601
ENSG00000131016	AKAP12	-1.19269	4.62576e-05	0.204123
ENSG00000244300	GATA2-AS1	-1.15539	0.0111421	0.999601
ENSG00000188130	MAPK12	-1.12888	0.00130314	0.999601
ENSG00000237706	TRIM51EP	-1.07005	0.000459582	0.740599
ENSG00000204455	TRIM51BP	-1.0541	0.000527645	0.740599
ENSG00000179348	GATA2	-1.0272	3.8228e-05	0.204123
ENSG00000163751	CPA3	-0.975032	0.000306704	0.740599
ENSG00000178538	CA8	-0.97503	2.82453e-05	0.204123
ENSG00000237911	SRP68P3	-0.900298	0.0198897	0.999601
ENSG00000149534	MS4A2	-0.896677	0.00255179	0.999601
ENSG00000113520	IL4	-0.895846	0.0325106	0.999601
ENSG00000246363	LINC02458	-0.89515	0.000465161	0.740599
ENSG00000158715	SLC45A3	-0.890082	1.3405e-05	0.204123
ENSG00000154269	ENPP3	-0.879346	0.000451385	0.740599
ENSG00000266129	SRP68P1	-0.872321	0.0272703	0.999601
ENSG00000140287	HDC	-0.869569	0.000804348	0.887347
ENSG00000205426	KRT81	-0.860933	0.0111626	0.999601
ENSG00000169224	GCSAML	-0.836019	0.000264316	0.740599
ENSG00000244073	RPS4XP6	-0.799537	0.0147866	0.999601
ENSG00000133101	CCNA1	-0.789473	0.0436547	0.999601
ENSG00000198400	NTRK1	-0.77654	0.000472337	0.740599
ENSG00000228212	OFD1P17	-0.720183	0.0348337	0.999601
ENSG00000215544	BCRP7	-0.689112	0.0177371	0.999601
ENSG00000233746	LINC00656	-0.642605	0.0229371	0.999601
ENSG00000131409	LRRC4B	-0.610004	0.0366505	0.999601
ENSG00000235411	AC007041.1	-0.606208	0.00385047	0.999601
ENSG00000230191	AC006970.1	-0.603857	0.00852306	0.999601
ENSG00000201151	AL135844.1	-0.591451	0.0252313	0.999601
ENSG00000142089	IFITM3	-0.578368	0.00761852	0.999601
ENSG00000177098	SCN4B	-0.567458	0.0222155	0.999601
ENSG00000169662	BCRP6	-0.551725	0.0470007	0.999601
ENSG00000231769	AL035701.1	-0.545266	0.00914666	0.999601
ENSG00000105737	GRIK5	-0.537956	0.00204878	0.999601
ENSG00000213275	IFITM9P	-0.52941	0.0170202	0.999601
ENSG00000211868	TRAJ21	-0.527608	0.0309031	0.999601
ENSG00000064787	BCAS1	-0.521626	0.00465067	0.999601
ENSG00000092068	SLC7A8	-0.519429	0.00685577	0.999601
ENSG00000130433	CACNG6	-0.51401	0.0296157	0.999601
ENSG00000179639	FCER1A	-0.505224	0.00488296	0.999601
ENSG00000260302	AP005482.2	-0.495158	0.0351615	0.999601
ENSG00000256427	AC010175.1	-0.479199	0.0328426	0.999601
ENSG00000124006	OBSL1	-0.460727	0.0190267	0.999601
ENSG00000130164	LDLR	-0.453593	0.0360953	0.999601
ENSG00000117281	CD160	-0.449564	0.00311688	0.999601
ENSG00000231528	FAM225A	-0.445501	0.0476635	0.999601
ENSG00000267414	AC120049.1	-0.439791	0.0162971	0.999601
ENSG00000131746	TNS4	-0.43959	0.0242698	0.999601
ENSG00000090659	CD209	-0.435354	0.00911976	0.999601
ENSG00000187260	WDR86	-0.434371	0.0273258	0.999601
ENSG00000245598	DACT3-AS1	-0.427719	0.0313004	0.999601
ENSG00000244926	ALKBH3-AS1	-0.427039	0.0317088	0.999601
ENSG00000197057	DTHD1	-0.422663	0.0223355	0.999601
ENSG00000256128	LINC00944	-0.421136	0.0316066	0.999601
ENSG00000158050	DUSP2	-0.419776	0.00380408	0.999601
ENSG00000197670	AL157838.1	-0.409032	0.0160294	0.999601
ENSG00000134489	HRH4	-0.407803	0.0175324	0.999601
ENSG00000247077	PGAM5	-0.407009	0.0137956	0.999601
ENSG00000259092	TRAV30	-0.401767	0.0409596	0.999601
ENSG00000231621	ANKRD44-AS1	-0.394738	0.0378655	0.999601
ENSG00000267454	ZNF582-AS1	-0.393174	0.00506668	0.999601
ENSG00000231305	AC112484.1	-0.392306	0.047624	0.999601
ENSG00000175899	A2M	-0.389554	0.0284682	0.999601
ENSG00000111728	ST8SIA1	-0.378864	0.00758532	0.999601
ENSG00000211876	TRAJ13	-0.378007	0.0458106	0.999601
ENSG00000232615	AC026412.2	-0.376044	0.0208173	0.999601
ENSG00000106258	CYP3A5	-0.371628	0.00722441	0.999601
ENSG00000211862	TRAJ27	-0.371613	0.0238569	0.999601
ENSG00000142173	COL6A2	-0.3681	0.0262832	0.999601
ENSG00000140284	SLC27A2	-0.364369	0.0434536	0.999601
ENSG00000240616	RPS6P25	-0.362433	0.0438481	0.999601
ENSG00000159640	ACE	-0.354895	0.0351518	0.999601
ENSG00000218073	AL021407.3	-0.35409	0.0329202	0.999601
ENSG00000124507	PACSIN1	-0.352703	0.00342147	0.999601
ENSG00000164330	EBF1	-0.344493	0.0193613	0.999601
ENSG00000122194	PLG	-0.344064	0.0355898	0.999601
ENSG00000128656	CHN1	-0.335635	0.040271	0.999601
ENSG00000213763	ACTBP2	-0.333104	0.0142151	0.999601
ENSG00000168229	PTGDR	-0.329792	0.0102731	0.999601
ENSG00000253570	RNF5P1	-0.324411	0.0351221	0.999601
ENSG00000171631	P2RY6	-0.323888	0.0296104	0.999601
ENSG00000127903	ZNF835	-0.322974	0.0181956	0.999601
ENSG00000260774	AC021087.3	-0.31819	0.0392921	0.999601
ENSG00000160229	ZNF66	-0.317312	0.0490991	0.999601
ENSG00000124191	TOX2	-0.315542	0.01446	0.999601
ENSG00000211765	TRBJ2-2	-0.314543	0.00404672	0.999601
ENSG00000002549	LAP3	-0.313407	0.0351985	0.999601
ENSG00000230587	LINC02580	-0.31275	0.0353993	0.999601
ENSG00000211844	TRAJ45	-0.310525	0.0219587	0.999601
ENSG00000257221	AC007569.1	-0.304648	0.0153955	0.999601
ENSG00000256667	KLRA1P	-0.300753	0.0464042	0.999601
ENSG00000117226	GBP3	-0.300328	0.0156013	0.999601
ENSG00000163508	EOMES	-0.297032	0.0382122	0.999601
ENSG00000064886	CHI3L2	-0.296659	0.0332684	0.999601
ENSG00000211780	TRAV6	-0.295653	0.0341823	0.999601
ENSG00000211799	TRAV19	-0.295284	0.0167395	0.999601
ENSG00000237758	BANF1P3	-0.287405	0.0106796	0.999601
ENSG00000104951	IL4I1	-0.287222	0.0453972	0.999601
ENSG00000225338	RPL23AP18	-0.285378	0.0257207	0.999601
ENSG00000211767	TRBJ2-3	-0.285114	0.00566934	0.999601
ENSG00000236496	GPS2P1	-0.283145	0.010441	0.999601
ENSG00000005379	TSPOAP1	-0.282518	0.0272732	0.999601
ENSG00000198846	TOX	-0.28244	0.00688865	0.999601
ENSG00000155367	PPM1J	-0.278413	0.0274898	0.999601
ENSG00000205476	CCDC85C	-0.278319	0.0428113	0.999601
ENSG00000143630	HCN3	-0.278269	0.0359873	0.999601
ENSG00000260698	AL591848.3	-0.277281	0.0120609	0.999601
ENSG00000106683	LIMK1	-0.274221	0.0277908	0.999601
ENSG00000130487	KLHDC7B	-0.269821	0.0256575	0.999601
ENSG00000241057	AC004951.3	-0.266158	0.0231488	0.999601
ENSG00000138623	SEMA7A	-0.263903	0.0107494	0.999601
ENSG00000107796	ACTA2	-0.26341	0.0368925	0.999601
ENSG00000125841	NRSN2	-0.262129	0.0174456	0.999601
ENSG00000185909	KLHDC8B	-0.260046	0.0429867	0.999601
ENSG00000246526	LINC002481	-0.259875	0.0380012	0.999601
ENSG00000242083	RPL7AP31	-0.257427	0.0494107	0.999601
ENSG00000163564	PYHIN1	-0.256333	0.011807	0.999601
ENSG00000196407	THEM5	-0.255818	0.00901439	0.999601
ENSG00000145214	DGKQ	-0.249365	0.018961	0.999601
ENSG00000185800	DMWD	-0.247951	0.0051229	0.999601
ENSG00000116016	EPAS1	-0.247874	0.0426116	0.999601
ENSG00000188171	ZNF626	-0.247478	0.0362338	0.999601
ENSG00000145908	ZNF300	-0.247113	0.0414864	0.999601
ENSG00000211769	TRBJ2-5	-0.246719	0.0288197	0.999601
ENSG00000197540	GZMM	-0.244747	0.039906	0.999601
ENSG00000100628	ASB2	-0.244546	0.0387935	0.999601
ENSG00000224126	UBE2SP2	-0.243844	0.0171734	0.999601
ENSG00000181847	TIGIT	-0.2437	0.0227907	0.999601
ENSG00000166289	PLEKHF1	-0.243119	0.0280146	0.999601
ENSG00000233527	ZNF529-AS1	-0.238521	0.00932592	0.999601
ENSG00000214300	SPDYE3	-0.237087	0.0145988	0.999601
ENSG00000150456	EEF1AKMT1	-0.236004	0.0206485	0.999601
ENSG00000128268	MGAT3	-0.235407	0.0462493	0.999601
ENSG00000176092	CRYBG2	-0.234813	0.043521	0.999601
ENSG00000125740	FOSB	-0.231223	0.0469352	0.999601
ENSG00000008283	CYB561	-0.228841	0.00815111	0.999601
ENSG00000101400	SNTA1	-0.226926	0.020351	0.999601
ENSG00000153898	MCOLN2	-0.223295	0.043826	0.999601
ENSG00000183022	TPM3P8	-0.222875	0.00698214	0.999601
ENSG00000087884	AAMDC	-0.222695	0.0313196	0.999601
ENSG00000233111	RAB1C	-0.22069	0.0322919	0.999601
ENSG00000104290	FZD3	-0.21859	0.0437251	0.999601
ENSG00000150938	CRIM1	-0.215691	0.0186533	0.999601
ENSG00000166428	PLD4	-0.212435	0.0410172	0.999601
ENSG00000008517	IL32	-0.211783	0.035865	0.999601
ENSG00000097021	ACOT7	-0.211674	0.0284852	0.999601
ENSG00000238164	TNFRSF14-AS1	-0.207723	0.0226999	0.999601
ENSG00000119714	GPR68	-0.206801	0.0356385	0.999601
ENSG00000175048	ZDHHC14	-0.203248	0.0288248	0.999601
ENSG00000127124	HIVEP3	-0.202071	0.0249547	0.999601
ENSG00000188822	CNR2	-0.201775	0.0327133	0.999601
ENSG00000178573	MAF	-0.200181	0.0105807	0.999601
ENSG00000019485	PRDM11	-0.198222	0.00992874	0.999601
ENSG00000213683	AC002056.1	-0.198064	0.0472506	0.999601
ENSG00000231584	FAHD2CP	-0.195275	0.0106838	0.999601
ENSG00000133321	PLAAT4	-0.194653	0.0389982	0.999601
ENSG00000197568	HHLA3	-0.194244	0.0400793	0.999601
ENSG00000160305	DIP2A	-0.194197	0.0162972	0.999601
ENSG00000134461	ANKRD16	-0.193788	0.0146953	0.999601
ENSG00000067057	PFKP	-0.193612	0.00848161	0.999601
ENSG00000135362	PRR5L	-0.191457	0.0434224	0.999601
ENSG00000111962	UST	-0.185726	0.0338944	0.999601
ENSG00000260711	AL121839.2	-0.184053	0.0353161	0.999601
ENSG00000196839	ADA	-0.18255	0.0326604	0.999601
ENSG00000145246	ATP10D	-0.181078	0.0164034	0.999601
ENSG00000104524	PYCR3	-0.180949	0.0248967	0.999601
ENSG00000090097	PCBP4	-0.178589	0.0423659	0.999601
ENSG00000090661	CERS4	-0.177475	0.0286248	0.999601
ENSG00000243056	EIF4EBP3	-0.177444	0.0278375	0.999601
ENSG00000237424	FOXD2-AS1	-0.176688	0.0320439	0.999601
ENSG00000167083	GNGT2	-0.175228	0.0197907	0.999601
ENSG00000155366	RHOC	-0.174062	0.0394265	0.999601
ENSG00000184752	NDUFA12	-0.172899	0.0371041	0.999601
ENSG00000183828	NUDT14	-0.170472	0.0220544	0.999601
ENSG00000176473	WDR25	-0.170255	0.00780243	0.999601
ENSG00000110921	MVK	-0.169625	0.0097065	0.999601
ENSG00000110651	CD81	-0.169596	0.0321494	0.999601
ENSG00000129535	NRL	-0.167835	0.044235	0.999601
ENSG00000230626	AC011005.1	-0.166964	0.0239521	0.999601
ENSG00000169252	ADRB2	-0.166719	0.0274329	0.999601
ENSG00000233328	PFN1P1	-0.166639	0.0245864	0.999601
ENSG00000221923	ZNF880	-0.165464	0.0346729	0.999601
ENSG00000171604	CXXC5	-0.165036	0.0402946	0.999601
ENSG00000137411	VARS2	-0.164987	0.0223408	0.999601
ENSG00000169738	DCXR	-0.164359	0.0158775	0.999601
ENSG00000139626	ITGB7	-0.162735	0.0135003	0.999601
ENSG00000236565	HNRNPA3P5	-0.162492	0.012531	0.999601
ENSG00000096996	IL12RB1	-0.161172	0.0247356	0.999601
ENSG00000135127	BICDL1	-0.160682	0.039292	0.999601
ENSG00000161513	FDXR	-0.159964	0.0195461	0.999601
ENSG00000228903	RASA4CP	-0.157934	0.0405652	0.999601
ENSG00000149929	HIRIP3	-0.157737	0.0387831	0.999601
ENSG00000243811	APOBEC3D	-0.157242	0.0195859	0.999601
ENSG00000134014	ELP3	-0.157191	0.00127217	0.999601
ENSG00000174775	HRAS	-0.156324	0.0289478	0.999601
ENSG00000032389	EIPR1	-0.155637	0.00379876	0.999601
ENSG00000118894	EEF2KMT	-0.155626	0.0337746	0.999601
ENSG00000142632	ARHGEF19	-0.155039	0.0402141	0.999601
ENSG00000145220	LYAR	-0.15449	0.0252754	0.999601
ENSG00000125877	ITPA	-0.15433	0.0114429	0.999601
ENSG00000160285	LSS	-0.153495	0.0231269	0.999601
ENSG00000152492	CCDC50	-0.152498	0.0257628	0.999601
ENSG00000175792	RUVBL1	-0.151552	0.00580466	0.999601
ENSG00000223496	EXOSC6	-0.150908	0.0176593	0.999601
ENSG00000139163	ETNK1	-0.150433	0.0173425	0.999601
ENSG00000143578	CREB3L4	-0.148754	0.0460449	0.999601
ENSG00000268034	AC243960.2	-0.148738	0.0109112	0.999601
ENSG00000160193	WDR4	-0.148041	0.020216	0.999601
ENSG00000198860	TSEN15	-0.145724	0.0157714	0.999601
ENSG00000249565	SERBP1P5	-0.145404	0.00752977	0.999601
ENSG00000089327	FXYD5	-0.145309	0.0116074	0.999601
ENSG00000183684	ALYREF	-0.145111	0.0114784	0.999601
ENSG00000100360	IFT27	-0.144694	0.001956	0.999601
ENSG00000078319	PMS2P1	-0.144117	0.026353	0.999601
ENSG00000136877	FPGS	-0.142922	0.015133	0.999601
ENSG00000100109	TFIP11	-0.142261	0.00241031	0.999601
ENSG00000198286	CARD11	-0.141681	0.0489327	0.999601
ENSG00000183199	HSP90AB3P	-0.13954	0.0392601	0.999601
ENSG00000244509	APOBEC3C	-0.139045	0.0372623	0.999601
ENSG00000160310	PRMT2	-0.137511	0.00523641	0.999601
ENSG00000170989	S1PR1	-0.13749	0.0463317	0.999601
ENSG00000104814	MAP4K1	-0.137469	0.0445479	0.999601
ENSG00000137496	IL18BP	-0.13645	0.0448747	0.999601
ENSG00000163029	SMC6	-0.134813	0.0225201	0.999601
ENSG00000184162	NR2C2AP	-0.134597	0.0499453	0.999601
ENSG00000171984	SHLD1	-0.1345	0.0432202	0.999601
ENSG00000143314	MRPL24	-0.132964	0.0437271	0.999601
ENSG00000122223	CD244	-0.13165	0.0244333	0.999601
ENSG00000178057	NDUFAF3	-0.131405	0.0462443	0.999601
ENSG00000159199	ATP5MC1	-0.131398	0.0274356	0.999601
ENSG00000166949	SMAD3	-0.131222	0.015868	0.999601
ENSG00000128394	APOBEC3F	-0.130339	0.0460129	0.999601
ENSG00000140691	ARMC5	-0.13025	0.0454398	0.999601
ENSG00000213300	HNRNPA3P6	-0.128711	0.0195415	0.999601
ENSG00000104889	RNASEH2A	-0.128448	0.0414522	0.999601
ENSG00000253626	EIF5AL1	-0.127559	0.0413612	0.999601
ENSG00000164466	SFXN1	-0.127008	0.0440585	0.999601
ENSG00000104823	ECH1	-0.126616	0.0231442	0.999601
ENSG00000147443	DOK2	-0.12635	0.0446701	0.999601
ENSG00000173465	ZNRD2	-0.125138	0.0231348	0.999601
ENSG00000168228	ZCCHC4	-0.124768	0.0230591	0.999601
ENSG00000242372	EIF6	-0.124597	0.0300944	0.999601
ENSG00000197043	ANXA6	-0.124149	0.0385499	0.999601
ENSG00000215835	AL596087.1	-0.123165	0.0445222	0.999601
ENSG00000105617	LENG1	-0.1216	0.0273918	0.999601
ENSG00000101695	RNF125	-0.121011	0.0367013	0.999601
ENSG00000183207	RUVBL2	-0.119475	0.0151657	0.999601
ENSG00000081760	AACS	-0.118199	0.0228894	0.999601
ENSG00000156958	GALK2	-0.117982	0.0270798	0.999601
ENSG00000138363	ATIC	-0.116815	0.0280399	0.999601
ENSG00000106266	SNX8	-0.116591	0.0240026	0.999601
ENSG00000197951	ZNF71	-0.114525	0.0402359	0.999601
ENSG00000156502	SUPV3L1	-0.114482	0.00898212	0.999601
ENSG00000139641	ESYT1	-0.112723	0.0387796	0.999601
ENSG00000087191	PSMC5	-0.112577	0.0382427	0.999601
ENSG00000125971	DYNLRB1	-0.112215	0.0336635	0.999601
ENSG00000167118	URM1	-0.112208	0.0271088	0.999601
ENSG00000166377	ATP9B	-0.112176	0.0279072	0.999601
ENSG00000131943	C19orf12	-0.110962	0.0335311	0.999601
ENSG00000136710	CCDC115	-0.109703	0.0273939	0.999601
ENSG00000122986	HVCN1	-0.108995	0.0403886	0.999601
ENSG00000124383	MPHOSPH10	-0.108634	0.031517	0.999601
ENSG00000110108	TMEM109	-0.108163	0.0284741	0.999601
ENSG00000159111	MRPL10	-0.107644	0.0479943	0.999601
ENSG00000133561	GIMAP6	-0.106609	0.0189331	0.999601
ENSG00000137824	RMDN3	-0.106505	0.0378209	0.999601
ENSG00000167112	TRUB2	-0.106176	0.0473864	0.999601
ENSG00000108592	FTSJ3	-0.106099	0.0182023	0.999601
ENSG00000157191	NECAP2	-0.105578	0.0106993	0.999601
ENSG00000223804	AC244669.1	-0.104503	0.0452891	0.999601
ENSG00000175283	DOLK	-0.104483	0.0451448	0.999601
ENSG00000013275	PSMC4	-0.104268	0.0109363	0.999601
ENSG00000092820	EZR	-0.102972	0.0415059	0.999601
ENSG00000012061	ERCC1	-0.101481	0.039127	0.999601
ENSG00000185129	PURA	-0.101389	0.0371167	0.999601
ENSG00000198783	ZNF830	-0.101356	0.016206	0.999601
ENSG00000114026	OGG1	-0.100853	0.0231672	0.999601
ENSG00000179950	PUF60	-0.100625	0.0173748	0.999601
ENSG00000123992	DNPEP	-0.0999412	0.0427953	0.999601
ENSG00000166477	LEO1	-0.0991944	0.0150077	0.999601
ENSG00000100138	SNU13	-0.0988298	0.049452	0.999601
ENSG00000144647	POMGNT2	-0.0984571	0.03357	0.999601
ENSG00000105248	YJU2	-0.0983407	0.0497738	0.999601
ENSG00000148296	SURF6	-0.0981703	0.0328433	0.999601
ENSG00000132603	NIP7	-0.0981122	0.0388607	0.999601
ENSG00000115211	EIF2B4	-0.0956459	0.0415445	0.999601
ENSG00000109445	ZNF330	-0.0942099	0.0181451	0.999601
ENSG00000182858	ALG12	-0.0936011	0.0340448	0.999601
ENSG00000132792	CTNNBL1	-0.0933966	0.0237425	0.999601
ENSG00000025770	NCAPH2	-0.0928177	0.033959	0.999601
ENSG00000168826	ZBTB49	-0.0906759	0.0377961	0.999601
ENSG00000162613	FUBP1	-0.0894573	0.0288848	0.999601
ENSG00000162384	CZIB	-0.0892999	0.0273672	0.999601
ENSG00000205937	RNPS1	-0.0889003	0.0190086	0.999601
ENSG00000079459	FDFT1	-0.0888128	0.0404508	0.999601
ENSG00000101361	NOP56	-0.0886568	0.0473004	0.999601
ENSG00000187688	TRPV2	-0.0881771	0.0497653	0.999601
ENSG00000124217	MOCS3	-0.0865896	0.0360989	0.999601
ENSG00000143748	NVL	-0.0864776	0.0399402	0.999601
ENSG00000106635	BCL7B	-0.0846274	0.0432407	0.999601
ENSG00000183741	CBX6	-0.084324	0.0307134	0.999601
ENSG00000204227	RING1	-0.0841558	0.0283357	0.999601
ENSG00000115806	GORASP2	-0.0816704	0.03464	0.999601
ENSG00000100591	AHSA1	-0.0815852	0.0221847	0.999601
ENSG00000140259	MFAP1	-0.0804055	0.0357668	0.999601
ENSG00000010165	EEF1AKNMT	-0.0787974	0.0387292	0.999601
ENSG00000138375	SMARCAL1	-0.0753282	0.0471815	0.999601
ENSG00000132383	RPA1	-0.0736143	0.041325	0.999601
ENSG00000183864	TOB2	-0.0725299	0.0482094	0.999601
ENSG00000196419	XRCC6	-0.0706626	0.0423486	0.999601
ENSG00000167881	SRP68	-0.068679	0.0429294	0.999601
ENSG00000163877	SNIP1	-0.0663503	0.0259103	0.999601
ENSG00000148248	SURF4	-0.0662955	0.02322	0.999601
ENSG00000116478	HDAC1	-0.060049	0.0309989	0.999601
Model 2
ENSG00000131126	TEX101	-1.97296	0.00790052	0.99984
ENSG00000131016	AKAP12	-1.37616	2.24702e-05	0.132207
ENSG00000267453	CLEC4O	-1.37254	0.0215508	0.99984
ENSG00000179023	KLHDC7A	-1.35808	0.031503	0.99984
ENSG00000244300	GATA2-AS1	-1.31855	0.00900586	0.99984
ENSG00000237706	TRIM51EP	-1.20389	0.000400827	0.711307
ENSG00000204455	TRIM51BP	-1.17223	0.000523879	0.711307
ENSG00000163751	CPA3	-1.1646	7.86002e-05	0.231229
ENSG00000160307	S100B	-1.15888	0.0113967	0.99984
ENSG00000179348	GATA2	-1.15601	3.05523e-05	0.13482
ENSG00000113520	IL4	-1.1326	0.0165912	0.99984
ENSG00000178538	CA8	-1.10479	1.41069e-05	0.132207
ENSG00000246363	LINC02458	-1.09114	7.46809e-05	0.231229
ENSG00000133101	CCNA1	-1.05818	0.0125426	0.99984
ENSG00000237911	SRP68P3	-1.04095	0.0103738	0.99984
ENSG00000263724	DLGAP1-AS3	-1.02479	0.0202409	0.99984
ENSG00000140287	HDC	-1.01284	0.000431834	0.711307
ENSG00000266129	SRP68P1	-0.968682	0.0202136	0.99984
ENSG00000158715	SLC45A3	-0.961545	1.61462e-05	0.132207
ENSG00000154269	ENPP3	-0.946788	0.000523132	0.711307
ENSG00000149534	MS4A2	-0.939044	0.00446037	0.99984
ENSG00000169224	GCSAML	-0.907142	0.000256771	0.647466
ENSG00000205426	KRT81	-0.900352	0.0151313	0.99984
ENSG00000188130	MAPK12	-0.855842	0.0156385	0.99984
ENSG00000198400	NTRK1	-0.819905	0.000708582	0.764303
ENSG00000233746	LINC00656	-0.78281	0.00772566	0.99984
ENSG00000215544	BCRP7	-0.754401	0.0186912	0.99984
ENSG00000228212	OFD1P17	-0.746452	0.0478317	0.99984
ENSG00000230191	AC006970.1	-0.721573	0.00360712	0.99984
ENSG00000142089	IFITM3	-0.707358	0.00160425	0.99984
ENSG00000227689	SRP68P2	-0.693311	0.0364201	0.99984
ENSG00000054179	ENTPD2	-0.620286	0.0231969	0.99984
ENSG00000105737	GRIK5	-0.612996	0.000715477	0.764303
ENSG00000124006	OBSL1	-0.586202	0.0049482	0.99984
ENSG00000117594	HSD11B1	-0.581188	0.0476682	0.99984
ENSG00000179639	FCER1A	-0.57499	0.00359188	0.99984
ENSG00000092068	SLC7A8	-0.57489	0.00396294	0.99984
ENSG00000100336	APOL4	-0.555129	0.0477808	0.99984
ENSG00000130600	H19	-0.551397	0.0480662	0.99984
ENSG00000235411	AC007041.1	-0.542813	0.0136976	0.99984
ENSG00000177098	SCN4B	-0.539373	0.0362748	0.99984
ENSG00000197670	AL157838.1	-0.504852	0.00373107	0.99984
ENSG00000064787	BCAS1	-0.50328	0.00921085	0.99984
ENSG00000231528	FAM225A	-0.50183	0.0422382	0.99984
ENSG00000244926	ALKBH3-AS1	-0.490865	0.0219962	0.99984
ENSG00000162512	SDC3	-0.487371	0.00104355	0.99984
ENSG00000090659	CD209	-0.484331	0.00528321	0.99984
ENSG00000175894	TSPEAR	-0.463976	0.0403361	0.99984
ENSG00000223722	AC023157.1	-0.451353	0.0273317	0.99984
ENSG00000198121	LPAR1	-0.42046	0.00345983	0.99984
ENSG00000218073	AL021407.3	-0.417572	0.0168937	0.99984
ENSG00000224805	LINC00853	-0.415358	0.0410078	0.99984
ENSG00000134489	HRH4	-0.41368	0.0273047	0.99984
ENSG00000251179	TMEM92-AS1	-0.411018	0.0484164	0.99984
ENSG00000106258	CYP3A5	-0.409236	0.00537001	0.99984
ENSG00000171631	P2RY6	-0.382733	0.0131881	0.99984
ENSG00000164849	GPR146	-0.379102	0.0178827	0.99984
ENSG00000231621	ANKRD44-AS1	-0.377523	0.0415417	0.99984
ENSG00000108950	FAM20A	-0.374267	0.0257554	0.99984
ENSG00000160229	ZNF66	-0.371675	0.0262719	0.99984
ENSG00000002549	LAP3	-0.371245	0.0194053	0.99984
ENSG00000259668	AC066613.1	-0.365164	0.0268861	0.99984
ENSG00000213763	ACTBP2	-0.360846	0.00776357	0.99984
ENSG00000253570	RNF5P1	-0.359524	0.0271364	0.99984
ENSG00000185909	KLHDC8B	-0.354652	0.00914121	0.99984
ENSG00000226086	EIF3LP3	-0.349583	0.0483992	0.99984
ENSG00000125740	FOSB	-0.346695	0.00309393	0.99984
ENSG00000267454	ZNF582-AS1	-0.32649	0.0217443	0.99984
ENSG00000207808	MIR27A	-0.321782	0.0277618	0.99984
ENSG00000104951	IL4I1	-0.319202	0.0266512	0.99984
ENSG00000104427	ZC2HC1A	-0.312608	0.0293166	0.99984
ENSG00000157240	FZD1	-0.310411	0.00221042	0.99984
ENSG00000233111	RAB1C	-0.305567	0.00375003	0.99984
ENSG00000106683	LIMK1	-0.303354	0.0252622	0.99984
ENSG00000124191	TOX2	-0.303153	0.0263005	0.99984
ENSG00000175866	BAIAP2	-0.298193	0.00244087	0.99984
ENSG00000116016	EPAS1	-0.295746	0.0237454	0.99984
ENSG00000115718	PROC	-0.291931	0.0339847	0.99984
ENSG00000155367	PPM1J	-0.291809	0.0204726	0.99984
ENSG00000250510	GPR162	-0.289678	0.0385374	0.99984
ENSG00000236496	GPS2P1	-0.289058	0.0124971	0.99984
ENSG00000068079	IFI35	-0.285903	0.0379931	0.99984
ENSG00000237758	BANF1P3	-0.283019	0.0160855	0.99984
ENSG00000107796	ACTA2	-0.279266	0.0386923	0.99984
ENSG00000266786	LGALS9DP	-0.274577	0.0151102	0.99984
ENSG00000124507	PACSIN1	-0.269814	0.0215191	0.99984
ENSG00000130487	KLHDC7B	-0.265265	0.0296262	0.99984
ENSG00000168961	LGALS9	-0.265192	0.0121166	0.99984
ENSG00000162522	KIAA1522	-0.264236	0.00484056	0.99984
ENSG00000138623	SEMA7A	-0.262242	0.0143489	0.99984
ENSG00000183022	TPM3P8	-0.25839	0.00321468	0.99984
ENSG00000177706	FAM20C	-0.25257	0.0274351	0.99984
ENSG00000132514	CLEC10A	-0.246924	0.0318257	0.99984
ENSG00000042493	CAPG	-0.246108	0.00362869	0.99984
ENSG00000176092	CRYBG2	-0.243703	0.0451433	0.99984
ENSG00000136002	ARHGEF4	-0.242038	0.033616	0.99984
ENSG00000145214	DGKQ	-0.238269	0.0241108	0.99984
ENSG00000166839	ANKDD1A	-0.234632	0.043587	0.99984
ENSG00000260698	AL591848.3	-0.227888	0.0441332	0.99984
ENSG00000139832	RAB20	-0.225173	0.0445812	0.99984
ENSG00000196407	THEM5	-0.222146	0.0299491	0.99984
ENSG00000123643	SLC36A1	-0.215118	0.0142748	0.99984
ENSG00000106605	BLVRA	-0.214352	0.00853097	0.99984
ENSG00000158555	GDPD5	-0.213312	0.0288179	0.99984
ENSG00000127124	HIVEP3	-0.212514	0.0124792	0.99984
ENSG00000213260	YWHAZP5	-0.211137	0.00834622	0.99984
ENSG00000243056	EIF4EBP3	-0.207907	0.0136562	0.99984
ENSG00000230626	AC011005.1	-0.207346	0.00761201	0.99984
ENSG00000160179	ABCG1	-0.202559	0.0318262	0.99984
ENSG00000211765	TRBJ2-2	-0.201617	0.0401877	0.99984
ENSG00000226137	BAIAP2-DT	-0.200381	0.0237504	0.99984
ENSG00000185800	DMWD	-0.200116	0.0217414	0.99984
ENSG00000101213	PTK6	-0.20002	0.0465249	0.99984
ENSG00000213876	RPL7AP64	-0.199529	0.0276342	0.99984
ENSG00000173825	TIGD3	-0.197688	0.0359422	0.99984
ENSG00000085265	FCN1	-0.192411	0.0237339	0.99984
ENSG00000206341	HLA-H	-0.192065	0.0363881	0.99984
ENSG00000183828	NUDT14	-0.191983	0.014169	0.99984
ENSG00000101220	C20orf27	-0.191067	0.0384285	0.99984
ENSG00000008283	CYB561	-0.189996	0.0176541	0.99984
ENSG00000090661	CERS4	-0.188581	0.0264307	0.99984
ENSG00000233328	PFN1P1	-0.1877	0.0128428	0.99984
ENSG00000155366	RHOC	-0.185094	0.0249803	0.99984
ENSG00000129535	NRL	-0.182823	0.0349996	0.99984
ENSG00000175294	CATSPER1	-0.181964	0.0257483	0.99984
ENSG00000118515	SGK1	-0.178754	0.0416551	0.99984
ENSG00000176473	WDR25	-0.177664	0.00736814	0.99984
ENSG00000145246	ATP10D	-0.17624	0.01988	0.99984
ENSG00000198846	TOX	-0.176134	0.0409973	0.99984
ENSG00000184752	NDUFA12	-0.174897	0.0338511	0.99984
ENSG00000161513	FDXR	-0.172264	0.0151178	0.99984
ENSG00000186818	LILRB4	-0.172216	0.023179	0.99984
ENSG00000198355	PIM3	-0.170229	0.043905	0.99984
ENSG00000100292	HMOX1	-0.169077	0.0228054	0.99984
ENSG00000268034	AC243960.2	-0.16595	0.00625023	0.99984
ENSG00000225766	DHRS4L1	-0.165853	0.0498994	0.99984
ENSG00000178573	MAF	-0.164773	0.0287994	0.99984
ENSG00000119655	NPC2	-0.164685	0.00691588	0.99984
ENSG00000139163	ETNK1	-0.164556	0.0137422	0.99984
ENSG00000074964	ARHGEF10L	-0.163961	0.00685637	0.99984
ENSG00000169738	DCXR	-0.161277	0.0221638	0.99984
ENSG00000231584	FAHD2CP	-0.160341	0.0378604	0.99984
ENSG00000106012	IQCE	-0.159479	0.0287446	0.99984
ENSG00000167552	TUBA1A	-0.153911	0.0414484	0.99984
ENSG00000064666	CNN2	-0.153663	0.0433663	0.99984
ENSG00000030582	GRN	-0.151562	0.0358778	0.99984
ENSG00000100364	KIAA0930	-0.150275	0.00852132	0.99984
ENSG00000089327	FXYD5	-0.14989	0.0109334	0.99984
ENSG00000222011	FAM185A	-0.149704	0.0303458	0.99984
ENSG00000100109	TFIP11	-0.148632	0.00272829	0.99984
ENSG00000167553	TUBA1C	-0.147068	0.0126112	0.99984
ENSG00000239697	TNFSF12	-0.146032	0.0323473	0.99984
ENSG00000159720	ATP6V0D1	-0.145808	0.0220642	0.99984
ENSG00000103111	MON1B	-0.145197	0.0350606	0.99984
ENSG00000242372	EIF6	-0.145079	0.0173257	0.99984
ENSG00000169252	ADRB2	-0.145057	0.00905237	0.99984
ENSG00000032389	EIPR1	-0.143393	0.00851482	0.99984
ENSG00000130724	CHMP2A	-0.142985	0.0429914	0.99984
ENSG00000132906	CASP9	-0.142623	0.00551781	0.99984
ENSG00000198356	GET3	-0.142498	0.00392981	0.99984
ENSG00000198324	PHETA1	-0.142418	0.0328444	0.99984
ENSG00000183684	ALYREF	-0.142138	0.0193996	0.99984
ENSG00000175489	LRRC25	-0.141707	0.0171733	0.99984
ENSG00000171984	SHLD1	-0.141248	0.0392546	0.99984
ENSG00000147443	DOK2	-0.138735	0.0283083	0.99984
ENSG00000159596	TMEM69	-0.137636	0.0372291	0.99984
ENSG00000173786	CNP	-0.135625	0.0429852	0.99984
ENSG00000182718	ANXA2	-0.132729	0.0219484	0.99984
ENSG00000142227	EMP3	-0.131747	0.0365729	0.99984
ENSG00000063245	EPN1	-0.13101	0.0493053	0.99984
ENSG00000184060	ADAP2	-0.130896	0.0269955	0.99984
ENSG00000108518	PFN1	-0.129693	0.031086	0.99984
ENSG00000142669	SH3BGRL3	-0.129103	0.0393232	0.99984
ENSG00000154127	UBASH3B	-0.128182	0.0237439	0.99984
ENSG00000135362	PRR5L	-0.128101	0.0434582	0.99984
ENSG00000122986	HVCN1	-0.128074	0.013584	0.99984
ENSG00000144579	CTDSP1	-0.127876	0.00904186	0.99984
ENSG00000108840	HDAC5	-0.126454	0.0365714	0.99984
ENSG00000180764	PIPSL	-0.125693	0.0491546	0.99984
ENSG00000163870	TPRA1	-0.125428	0.0216688	0.99984
ENSG00000105556	MIER2	-0.1248	0.0308795	0.99984
ENSG00000234337	AC026462.1	-0.124524	0.0396267	0.99984
ENSG00000249565	SERBP1P5	-0.122143	0.030313	0.99984
ENSG00000012061	ERCC1	-0.121543	0.0121984	0.99984
ENSG00000125877	ITPA	-0.120751	0.04942	0.99984
ENSG00000136161	RCBTB2	-0.120574	0.0478546	0.99984
ENSG00000116786	PLEKHM2	-0.119439	0.00751255	0.99984
ENSG00000108774	RAB5C	-0.119333	0.0190509	0.99984
ENSG00000105617	LENG1	-0.119234	0.0383157	0.99984
ENSG00000149925	ALDOA	-0.11921	0.0372318	0.99984
ENSG00000101294	HM13	-0.119204	0.0208991	0.99984
ENSG00000079459	FDFT1	-0.118979	0.0094853	0.99984
ENSG00000023191	RNH1	-0.118979	0.0341628	0.99984
ENSG00000170043	TRAPPC1	-0.11806	0.0407553	0.99984
ENSG00000173465	ZNRD2	-0.11794	0.0373808	0.99984
ENSG00000042753	AP2S1	-0.117598	0.0444813	0.99984
ENSG00000167987	VPS37C	-0.117082	0.045797	0.99984
ENSG00000231991	ANXA2P2	-0.116108	0.04505	0.99984
ENSG00000160310	PRMT2	-0.116047	0.0256589	0.99984
ENSG00000160948	VPS28	-0.115448	0.0443953	0.99984
ENSG00000144843	ADPRH	-0.115205	0.0490939	0.99984
ENSG00000156958	GALK2	-0.115052	0.0366118	0.99984
ENSG00000142327	RNPEPL1	-0.114943	0.0319668	0.99984
ENSG00000138835	RGS3	-0.114825	0.0422523	0.99984
ENSG00000157191	NECAP2	-0.114511	0.00718288	0.99984
ENSG00000172531	PPP1CA	-0.114299	0.00669602	0.99984
ENSG00000093010	COMT	-0.114179	0.0375108	0.99984
ENSG00000005075	POLR2J	-0.11389	0.032943	0.99984
ENSG00000131165	CHMP1A	-0.113762	0.024349	0.99984
ENSG00000241852	C8orf58	-0.113157	0.0498096	0.99984
ENSG00000125971	DYNLRB1	-0.112833	0.0447388	0.99984
ENSG00000100360	IFT27	-0.112573	0.0158723	0.99984
ENSG00000113648	MACROH2A1	-0.112569	0.0148375	0.99984
ENSG00000130766	SESN2	-0.112459	0.0494834	0.99984
ENSG00000158109	TPRG1L	-0.112408	0.0354583	0.99984
ENSG00000161011	SQSTM1	-0.112351	0.0381275	0.99984
ENSG00000100084	HIRA	-0.112058	0.0352405	0.99984
ENSG00000130706	ADRM1	-0.110573	0.0366878	0.99984
ENSG00000129696	TTI2	-0.109561	0.0236246	0.99984
ENSG00000204386	NEU1	-0.108335	0.0249841	0.99984
ENSG00000129250	KIF1C	-0.108306	0.0274596	0.99984
ENSG00000183207	RUVBL2	-0.107905	0.0351676	0.99984
ENSG00000136279	DBNL	-0.105724	0.0400702	0.99984
ENSG00000198055	GRK6	-0.105089	0.0258888	0.99984
ENSG00000048140	TSPAN17	-0.10485	0.0441541	0.99984
ENSG00000013275	PSMC4	-0.104301	0.0134941	0.99984
ENSG00000040531	CTNS	-0.104292	0.0222755	0.99984
ENSG00000174903	RAB1B	-0.101472	0.0441469	0.99984
ENSG00000134014	ELP3	-0.0995982	0.0304721	0.99984
ENSG00000106266	SNX8	-0.0995532	0.0455628	0.99984
ENSG00000148296	SURF6	-0.0975871	0.043739	0.99984
ENSG00000101421	CHMP4B	-0.0960133	0.0384042	0.99984
ENSG00000114354	TFG	-0.0954032	0.0417683	0.99984
ENSG00000143368	SF3B4	-0.0952232	0.027003	0.99984
ENSG00000198746	GPATCH3	-0.0951005	0.0354508	0.99984
ENSG00000122223	CD244	-0.0950424	0.0303885	0.99984
ENSG00000131446	MGAT1	-0.0947246	0.0432223	0.99984
ENSG00000169814	BTD	-0.0940948	0.0165058	0.99984
ENSG00000140497	SCAMP2	-0.0937447	0.0219181	0.99984
ENSG00000182858	ALG12	-0.0928037	0.0448706	0.99984
ENSG00000109445	ZNF330	-0.0924866	0.0254121	0.99984
ENSG00000179950	PUF60	-0.092176	0.0358092	0.99984
ENSG00000090432	MUL1	-0.0914398	0.047137	0.99984
ENSG00000119383	PTPA	-0.0907978	0.0479155	0.99984
ENSG00000140259	MFAP1	-0.0905666	0.0238452	0.99984
ENSG00000183741	CBX6	-0.0896693	0.0282585	0.99984
ENSG00000114026	OGG1	-0.0895277	0.0497074	0.99984
ENSG00000185651	UBE2L3	-0.0886627	0.0463572	0.99984
ENSG00000105705	SUGP1	-0.087633	0.025886	0.99984
ENSG00000108651	UTP6	-0.0856045	0.0354529	0.99984
ENSG00000260917	AL158212.3	-0.0846232	0.0444663	0.99984
ENSG00000105568	PPP2R1A	-0.0818881	0.045279	0.99984
ENSG00000163798	SLC4A1AP	-0.0813874	0.0305752	0.99984
ENSG00000163719	MTMR14	-0.0812112	0.0423282	0.99984
ENSG00000148248	SURF4	-0.079935	0.00405956	0.99984
ENSG00000141543	EIF4A3	-0.0796814	0.0391854	0.99984
ENSG00000135930	EIF4E2	-0.0775163	0.0332204	0.99984
ENSG00000100591	AHSA1	-0.0773035	0.0394312	0.99984
ENSG00000143549	TPM3	-0.0770895	0.0440784	0.99984
ENSG00000183864	TOB2	-0.0765668	0.0379232	0.99984
ENSG00000143294	PRCC	-0.0731562	0.0420299	0.99984
ENSG00000163877	SNIP1	-0.0674215	0.0162297	0.99984
ENSG00000169813	HNRNPF	-0.0605093	0.0493238	0.99984
ENSG00000149182	ARFGAP2	-0.0566464	0.0410599	0.99984
