# Supplementary material for: An interferon-related signature characterizes the whole blood transcriptome profile of insulin-resistant individuals—the CODAM study
Source: Genes Nutr. 2021 Dec 9;16:22. doi: 10.1186/s12263-021-00702-7 (PMC8903498; doi:10.1186/s12263-021-00702-7)
Supplement: Supplementary file 8 — Additional file 8: Table S7. [file 12263_2021_702_MOESM8_ESM.xlsx]

## Sheet: Sheet1
Table S7.
Significantly enriched biological processes (upregulated genes) for the Insulin resistant vs Insulin sensitive comparison excluding the individuals that take lipid/glucose
lowering medication gor model 1 & 2.
The column significant genes shows the number of significant genes identified from our dataset for this specific GO term.
The total # genes shows the total number of genes associated with that specific GO term.
Nominal p-values and false discovery rate (FDR) p-values for the GO terms are also presented.
Model 1 adjusts for sex, age and BMI. Model 2 adjusts for sex, age, BMI and the WBC profile.
Model 1
GO term ID	Description	Significant # genes	Total # genes	p	FDR-p
GO:0043312	neutrophil degranulation	22	431	6.34598e-07	0.000665121
GO:0002283	neutrophil activation involved in immune response	22	434	7.13388e-07	0.000665121
GO:0002446	neutrophil mediated immunity	22	443	1.0068e-06	0.000665121
GO:0042119	neutrophil activation	22	443	1.0068e-06	0.000665121
GO:0036230	granulocyte activation	22	447	1.16975e-06	0.000665121
GO:0043299	leukocyte degranulation	22	464	2.16849e-06	0.0010275
GO:0002275	myeloid cell activation involved in immune response	22	472	2.86793e-06	0.00116479
GO:0002444	myeloid leukocyte mediated immunity	22	480	3.76783e-06	0.00133899
GO:0042742	defence response to bacterium	11	141	1.00258e-05	0.00316704
GO:0098581	detection of external biotic stimulus	4	16	8.24532e-05	0.0234415
GO:0009617	response to bacterium	17	401	0.000133418	0.0320693
GO:0009595	detection of biotic stimulus	4	18	0.000135361	0.0320693
GO:0042136	neurotransmitter biosynthetic process	6	66	0.000491994	0.0969225
GO:0045428	regulation of nitric oxide biosynthetic process	5	45	0.000581102	0.0969225
GO:0002791	regulation of peptide secretion	14	335	0.000610221	0.0969225
GO:0032680	regulation of tumor necrosis factor production	8	124	0.000611153	0.0969225
GO:0042063	gliogenesis	10	190	0.000658931	0.0969225
GO:0042133	neurotransmitter metabolic process	7	97	0.000690145	0.0969225
GO:0098543	detection of other organism	3	12	0.000693351	0.0969225
GO:0032640	tumor necrosis factor production	8	127	0.000715924	0.0969225
GO:1903555	regulation of tumor necrosis factor superfamily cytokine production	8	127	0.000715924	0.0969225
GO:0002790	peptide secretion	16	426	0.000801038	0.103516
GO:0071706	tumor necrosis factor superfamily cytokine production	8	131	0.000877657	0.108486
GO:0021782	glial cell development	6	75	0.000974029	0.115382
GO:0010669	epithelial structure maintenance	3	14	0.0011217	0.116033
GO:0006809	nitric oxide biosynthetic process	5	52	0.00113445	0.116033
GO:0045429	positive regulation of nitric oxide biosynthetic process	4	31	0.00119254	0.116033
GO:0048708	astrocyte differentiation	5	53	0.00123737	0.116033
GO:0021700	developmental maturation	9	172	0.00127295	0.116033
GO:0010001	glial cell differentiation	8	139	0.00128887	0.116033
GO:0003179	heart valve morphogenesis	4	32	0.00134684	0.116033
GO:0009620	response to fungus	4	32	0.00134684	0.116033
GO:1904407	positive regulation of nitric oxide metabolic process	4	32	0.00134684	0.116033
GO:0046209	nitric oxide metabolic process	5	56	0.00158768	0.132758
GO:0071216	cellular response to biotic stimulus	9	181	0.00181258	0.144567
GO:0019730	antimicrobial humoral response	5	58	0.00185851	0.144567
GO:2001057	reactive nitrogen species metabolic process	5	59	0.00200592	0.144567
GO:0003171	atrioventricular valve development	3	17	0.00202616	0.144567
GO:0003181	atrioventricular valve morphogenesis	3	17	0.00202616	0.144567
GO:0042060	wound healing	14	380	0.002034	0.144567
GO:0097190	apoptotic signaling pathway	16	472	0.00231263	0.157822
GO:0031016	pancreas development	4	37	0.00233153	0.157822
GO:0010719	negative regulation of epithelial to mesenchymal transition	3	18	0.00240432	0.158964
GO:1903428	positive regulation of reactive oxygen species biosynthetic process	4	38	0.00257522	0.166394
GO:0002385	mucosal immune response	3	19	0.00282336	0.178373
GO:0051321	meiotic cell cycle	8	159	0.00300171	0.184437
GO:1903426	regulation of reactive oxygen species biosynthetic process	5	65	0.00307578	0.184437
GO:0003170	heart valve development	4	40	0.00311395	0.184437
GO:0010631	epithelial cell migration	9	200	0.00355153	0.197509
GO:0090132	epithelium migration	9	200	0.00355153	0.197509
GO:0009306	protein secretion	14	407	0.00378679	0.197509
GO:0002251	organ or tissue specific immune response	3	21	0.00378953	0.197509
GO:0048854	brain morphogenesis	3	21	0.00378953	0.197509
GO:0090130	tissue migration	9	202	0.00379235	0.197509
GO:0061041	regulation of wound healing	6	98	0.00382097	0.197509
GO:0050829	defense response to Gram-negative bacterium	4	43	0.00405881	0.206057
GO:0019731	antibacterial humoral response	3	22	0.00433917	0.216426
GO:0032760	positive regulation of tumor necrosis factor production	5	71	0.00450659	0.218088
GO:0009611	response to wounding	15	460	0.00452593	0.218088
GO:0032653	regulation of interleukin-10 production	4	45	0.00478618	0.226785
GO:1903557	positive regulation of tumor necrosis factor superfamily cytokine production	5	73	0.00507405	0.236484
GO:0001505	regulation of neurotransmitter levels	9	213	0.00535489	0.245548
GO:0098542	defense response to other organism	12	338	0.00562872	0.254007
GO:0050663	cytokine secretion	8	177	0.00572986	0.254327
GO:0007033	vacuole organization	7	141	0.00581473	0.254327
GO:0009593	detection of chemical stimulus	4	48	0.00603377	0.25603
GO:0032613	interleukin-10 production	4	48	0.00603377	0.25603
GO:1903409	reactive oxygen species biosynthetic process	5	77	0.00635781	0.265812
GO:1903530	regulation of secretion by cell	15	481	0.00677135	0.278999
GO:0015701	bicarbonate transport	3	26	0.0070065	0.280556
GO:0034142	toll-like receptor 4 signaling pathway	3	26	0.0070065	0.280556
GO:1903556	negative regulation of tumor necrosis factor superfamily cytokine production	4	51	0.0074809	0.295391
GO:0050707	regulation of cytokine secretion	7	152	0.00866094	0.325838
GO:0071222	cellular response to lipopolysaccharide	7	154	0.00927224	0.325838
GO:0050900	leukocyte migration	11	317	0.00930669	0.325838
GO:1903034	regulation of response to wounding	6	118	0.00933197	0.325838
GO:0061001	regulation of dendritic spine morphogenesis	3	29	0.00952392	0.325838
GO:0003283	atrial septum development	2	10	0.00960442	0.325838
GO:0032490	detection of molecule of bacterial origin	2	10	0.00960442	0.325838
GO:0042481	regulation of odontogenesis	2	10	0.00960442	0.325838
GO:1905809	negative regulation of synapse organization	2	10	0.00960442	0.325838
GO:2000786	positive regulation of autophagosome assembly	2	10	0.00960442	0.325838
GO:0050708	regulation of protein secretion	11	319	0.00972833	0.325838
GO:0032677	regulation of interleukin-8 production	4	55	0.00974191	0.325838
GO:0097061	dendritic spine organization	4	55	0.00974191	0.325838
GO:0010632	regulation of epithelial cell migration	7	157	0.0102477	0.334303
GO:0045926	negative regulation of growth	7	157	0.0102477	0.334303
GO:0014002	astrocyte development	3	30	0.0104654	0.334303
GO:2000785	regulation of autophagosome assembly	3	30	0.0104654	0.334303
GO:0002793	positive regulation of peptide secretion	8	198	0.0109413	0.340603
GO:0032496	response to lipopolysaccharide	9	239	0.0110172	0.340603
GO:0099175	regulation of postsynapse organization	4	57	0.011022	0.340603
GO:0032733	positive regulation of interleukin-10 production	3	31	0.0114589	0.340704
GO:0035751	regulation of lysosomal lumen pH	2	11	0.0116219	0.340704
GO:0044406	adhesion of symbiont to host	2	11	0.0116219	0.340704
GO:0045414	regulation of interleukin-8 biosynthetic process	2	11	0.0116219	0.340704
GO:0071219	cellular response to molecule of bacterial origin	7	161	0.0116622	0.340704
GO:0051047	positive regulation of secretion	10	284	0.0117443	0.340704
GO:0032637	interleukin-8 production	4	60	0.0131376	0.365724
GO:0045843	negative regulation of striated muscle tissue development	3	33	0.013604	0.365724
GO:0002227	innate immune response in mucosa	2	12	0.0138076	0.365724
GO:0002544	chronic inflammatory response	2	12	0.0138076	0.365724
GO:0042228	interleukin-8 biosynthetic process	2	12	0.0138076	0.365724
GO:0044090	positive regulation of vacuole organization	2	12	0.0138076	0.365724
GO:0060263	regulation of respiratory burst	2	12	0.0138076	0.365724
GO:0007586	digestion	4	61	0.0138963	0.365724
GO:0035270	endocrine system development	4	61	0.0138963	0.365724
GO:0045132	meiotic chromosome segregation	4	61	0.0138963	0.365724
GO:0002237	response to molecule of bacterial origin	9	250	0.0144447	0.365724
GO:0106027	neuron projection organization	4	62	0.0146823	0.365724
GO:0006576	cellular biogenic amine metabolic process	3	34	0.0147563	0.365724
GO:0048635	negative regulation of muscle organ development	3	34	0.0147563	0.365724
GO:1901862	negative regulation of muscle tissue development	3	34	0.0147563	0.365724
GO:0010717	regulation of epithelial to mesenchymal transition	4	63	0.0154958	0.365724
GO:0071902	positive regulation of protein serine/threonine kinase activity	9	253	0.0155032	0.365724
GO:0044088	regulation of vacuole organization	3	35	0.0159623	0.365724
GO:1902476	chloride transmembrane transport	3	35	0.0159623	0.365724
GO:0031667	response to nutrient levels	11	343	0.016021	0.365724
GO:0000712	resolution of meiotic recombination intermediates	2	13	0.016156	0.365724
GO:0036035	osteoclast development	2	13	0.016156	0.365724
GO:0044320	cellular response to leptin stimulus	2	13	0.016156	0.365724
GO:0048240	sperm capacitation	2	13	0.016156	0.365724
GO:0060074	synapse maturation	2	13	0.016156	0.365724
GO:0050729	positive regulation of inflammatory response	5	97	0.0162821	0.365724
GO:0055067	monovalent inorganic cation homeostasis	5	97	0.0162821	0.365724
GO:0099173	postsynapse organization	5	97	0.0162821	0.365724
GO:0045454	cell redox homeostasis	4	64	0.0163373	0.365724
GO:0050709	negative regulation of protein secretion	5	98	0.016952	0.365898
GO:0051303	establishment of chromosome localization	4	65	0.0172069	0.365898
GO:0031640	killing of cells of other organism	3	36	0.0172221	0.365898
GO:0044364	disruption of cells of other organism	3	36	0.0172221	0.365898
GO:0036473	cell death in response to oxidative stress	4	66	0.0181049	0.365898
GO:0050000	chromosome localization	4	66	0.0181049	0.365898
GO:0008631	intrinsic apoptotic signaling pathway in response to oxidative stress	3	37	0.018536	0.365898
GO:0060393	regulation of pathway-restricted SMAD protein phosphorylation	3	37	0.018536	0.365898
GO:0001780	neutrophil homeostasis	2	14	0.0186617	0.365898
GO:0003209	cardiac atrium morphogenesis	2	14	0.0186617	0.365898
GO:0009404	toxin metabolic process	2	14	0.0186617	0.365898
GO:0042402	cellular biogenic amine catabolic process	2	14	0.0186617	0.365898
GO:0043931	ossification involved in bone maturation	2	14	0.0186617	0.365898
GO:0050482	arachidonic acid secretion	2	14	0.0186617	0.365898
GO:0051895	negative regulation of focal adhesion assembly	2	14	0.0186617	0.365898
GO:1902004	positive regulation of amyloid-beta formation	2	14	0.0186617	0.365898
GO:1903010	regulation of bone development	2	14	0.0186617	0.365898
GO:1903963	arachidonate transport	2	14	0.0186617	0.365898
GO:0021537	telencephalon development	6	138	0.0190117	0.367891
GO:0071496	cellular response to external stimulus	9	262	0.0190221	0.367891
GO:0051224	negative regulation of protein transport	6	139	0.0196265	0.377014
GO:0002792	negative regulation of peptide secretion	5	102	0.0198143	0.377138
GO:0060997	dendritic spine morphogenesis	3	38	0.0199041	0.377138
GO:0043542	endothelial cell migration	6	141	0.0208965	0.377138
GO:0031669	cellular response to nutrient levels	7	181	0.0209131	0.377138
GO:0001667	ameboidal-type cell migration	9	267	0.0212113	0.377138
GO:0009310	amine catabolic process	2	15	0.0213194	0.377138
GO:0033688	regulation of osteoblast proliferation	2	15	0.0213194	0.377138
GO:0043032	positive regulation of macrophage activation	2	15	0.0213194	0.377138
GO:0070977	bone maturation	2	15	0.0213194	0.377138
GO:1900017	positive regulation of cytokine production involved in inflammatory response	2	15	0.0213194	0.377138
GO:2000463	positive regulation of excitatory postsynaptic potential	2	15	0.0213194	0.377138
GO:0032757	positive regulation of interleukin-8 production	3	39	0.0213264	0.377138
GO:0050715	positive regulation of cytokine secretion	5	104	0.0213575	0.377138
GO:0032602	chemokine production	4	70	0.0219859	0.385212
GO:1903532	positive regulation of secretion by cell	9	269	0.022136	0.385212
GO:1904950	negative regulation of establishment of protein localization	6	143	0.0222211	0.385212
GO:0001818	negative regulation of cytokine production	8	226	0.0225077	0.385307
GO:0002042	cell migration involved in sprouting angiogenesis	3	40	0.0228031	0.385307
GO:0060389	pathway-restricted SMAD protein phosphorylation	3	40	0.0228031	0.385307
GO:0001819	positive regulation of cytokine production	11	362	0.022865	0.385307
GO:0051099	positive regulation of binding	6	144	0.0229043	0.385307
GO:0003007	heart morphogenesis	6	145	0.0236015	0.390859
GO:0007289	spermatid nucleus differentiation	2	16	0.024124	0.390859
GO:0033687	osteoblast proliferation	2	16	0.024124	0.390859
GO:0042537	benzene-containing compound metabolic process	2	16	0.024124	0.390859
GO:0044321	response to leptin	2	16	0.024124	0.390859
GO:1902993	positive regulation of amyloid precursor protein catabolic process	2	16	0.024124	0.390859
GO:0010633	negative regulation of epithelial cell migration	3	41	0.0243341	0.390859
GO:0060395	SMAD protein signal transduction	3	41	0.0243341	0.390859
GO:0046916	cellular transition metal ion homeostasis	4	73	0.0252058	0.402584
GO:0090303	positive regulation of wound healing	3	42	0.0259195	0.411671
GO:0071396	cellular response to lipid	12	418	0.0263829	0.41237
GO:0001655	urogenital system development	7	191	0.0270663	0.41237
GO:0003230	cardiac atrium development	2	17	0.0270704	0.41237
GO:0048799	animal organ maturation	2	17	0.0270704	0.41237
GO:1903392	negative regulation of adherens junction organization	2	17	0.0270704	0.41237
GO:0009991	response to extracellular stimulus	11	372	0.0272297	0.41237
GO:0009743	response to carbohydrate	6	150	0.0273013	0.41237
GO:2000379	positive regulation of reactive oxygen species metabolic process	4	75	0.0275022	0.41237
GO:0021766	hippocampus development	3	43	0.027559	0.41237
GO:0030500	regulation of bone mineralization	3	43	0.027559	0.41237
GO:0032722	positive regulation of chemokine production	3	43	0.027559	0.41237
GO:0031349	positive regulation of defense response	11	376	0.0291344	0.430909
GO:0007215	glutamate receptor signaling pathway	3	44	0.0292527	0.430909
GO:0034113	heterotypic cell-cell adhesion	3	44	0.0292527	0.430909
GO:0051606	detection of stimulus	6	153	0.0296961	0.432047
GO:0007035	vacuolar acidification	2	18	0.0301537	0.432047
GO:0042535	positive regulation of tumor necrosis factor biosynthetic process	2	18	0.0301537	0.432047
GO:0051016	barbed-end actin filament capping	2	18	0.0301537	0.432047
GO:0051307	meiotic chromosome separation	2	18	0.0301537	0.432047
GO:0035821	modification of morphology or physiology of other organism	5	114	0.0302418	0.432047
GO:0006879	cellular iron ion homeostasis	3	45	0.0310003	0.440531
GO:0007596	blood coagulation	8	241	0.0313939	0.440531
GO:0050673	epithelial cell proliferation	8	241	0.0313939	0.440531
GO:0050878	regulation of body fluid levels	10	333	0.0314554	0.440531
GO:0050817	coagulation	8	243	0.0327376	0.448228
GO:0032663	regulation of interleukin-2 production	3	46	0.0328017	0.448228
GO:0045670	regulation of osteoclast differentiation	3	46	0.0328017	0.448228
GO:0045596	negative regulation of cell differentiation	12	432	0.0328399	0.448228
GO:0046471	phosphatidylglycerol metabolic process	2	19	0.033369	0.448228
GO:0061311	cell surface receptor signaling pathway involved in heart development	2	19	0.033369	0.448228
GO:1901889	negative regulation of cell junction assembly	2	19	0.033369	0.448228
GO:1904469	positive regulation of tumor necrosis factor secretion	2	19	0.033369	0.448228
GO:0002696	positive regulation of leukocyte activation	8	244	0.033424	0.448228
GO:0007599	hemostasis	8	245	0.0341201	0.455415
GO:0007420	brain development	12	435	0.0343596	0.456151
GO:0061045	negative regulation of wound healing	3	47	0.0346566	0.456151
GO:1903036	positive regulation of response to wounding	3	47	0.0346566	0.456151
GO:0000045	autophagosome assembly	4	81	0.0351218	0.460144
GO:0002218	activation of innate immune response	8	247	0.0355419	0.46182
GO:0045089	positive regulation of innate immune response	9	293	0.0355886	0.46182
GO:0030900	forebrain development	7	203	0.0359529	0.46182
GO:0006821	chloride transport	3	48	0.0365647	0.46182
GO:0007157	heterophilic cell-cell adhesion via plasma membrane cell adhesion molecules	2	20	0.0367117	0.46182
GO:0033032	regulation of myeloid cell apoptotic process	2	20	0.0367117	0.46182
GO:0045671	negative regulation of osteoclast differentiation	2	20	0.0367117	0.46182
GO:2000171	negative regulation of dendrite development	2	20	0.0367117	0.46182
GO:2000482	regulation of interleukin-8 secretion	2	20	0.0367117	0.46182
GO:0050678	regulation of epithelial cell proliferation	7	205	0.0376013	0.470928
GO:0030155	regulation of cell adhesion	13	492	0.038032	0.474152
GO:0031663	lipopolysaccharide-mediated signaling pathway	3	49	0.0385259	0.474152
GO:0032720	negative regulation of tumor necrosis factor production	3	49	0.0385259	0.474152
GO:0045071	negative regulation of viral genome replication	3	49	0.0385259	0.474152
GO:0032103	positive regulation of response to external stimulus	7	207	0.0392989	0.475932
GO:0043534	blood vessel endothelial cell migration	4	84	0.0393464	0.475932
GO:1905037	autophagosome organization	4	84	0.0393464	0.475932
GO:1901699	cellular response to nitrogen compound	12	445	0.0397888	0.475932
GO:0031668	cellular response to extracellular stimulus	7	208	0.0401663	0.475932
GO:0009074	aromatic amino acid family catabolic process	2	21	0.0401772	0.475932
GO:0031664	regulation of lipopolysaccharide-mediated signaling pathway	2	21	0.0401772	0.475932
GO:0036037	CD8-positive, alpha-beta T cell activation	2	21	0.0401772	0.475932
GO:1905314	semi-lunar valve development	2	21	0.0401772	0.475932
GO:0022600	digestive system process	3	50	0.0405398	0.476259
GO:0060998	regulation of dendritic spine development	3	50	0.0405398	0.476259
GO:0032612	interleukin-1 production	4	85	0.0408164	0.477535
GO:0050867	positive regulation of cell activation	8	255	0.0416298	0.481323
GO:0043065	positive regulation of apoptotic process	13	499	0.0418184	0.481323
GO:0002694	regulation of leukocyte activation	11	399	0.0419803	0.481323
GO:0032355	response to estradiol	4	86	0.0423172	0.481323
GO:0045088	regulation of innate immune response	10	351	0.0425928	0.481323
GO:0032729	positive regulation of interferon-gamma production	3	51	0.042606	0.481323
GO:0050803	regulation of synapse structure or activity	5	126	0.0435983	0.481323
GO:0010765	positive regulation of sodium ion transport	2	22	0.043761	0.481323
GO:0033198	response to ATP	2	22	0.043761	0.481323
GO:0044319	wound healing, spreading of cells	2	22	0.043761	0.481323
GO:0046885	regulation of hormone biosynthetic process	2	22	0.043761	0.481323
GO:0050832	defense response to fungus	2	22	0.043761	0.481323
GO:0060317	cardiac epithelial to mesenchymal transition	2	22	0.043761	0.481323
GO:0090505	epiboly involved in wound healing	2	22	0.043761	0.481323
GO:0098815	modulation of excitatory postsynaptic potential	2	22	0.043761	0.481323
GO:0007286	spermatid development	4	87	0.043849	0.481323
GO:0050808	synapse organization	7	213	0.0446908	0.486656
GO:0051310	metaphase plate congression	3	52	0.0447241	0.486656
GO:0032874	positive regulation of stress-activated MAPK cascade	5	127	0.0448483	0.486656
Model 2
GO:0001835	blastocyst hatching	4	15	8.63463e-05	0.0724445
GO:0035188	hatching	4	15	8.63463e-05	0.0724445
GO:0071684	organism emergence from protective structure	4	15	8.63463e-05	0.0724445
GO:0001824	blastocyst development	7	74	0.000216176	0.136029
GO:0097190	apoptotic signaling pathway	18	472	0.000844657	0.4252
GO:0019083	viral transcription	9	155	0.00109439	0.459095
GO:0019080	viral gene expression	9	168	0.00191627	0.689035
GO:0006613	cotranslational protein targeting to membrane	6	85	0.00282663	0.773412
GO:0045132	meiotic chromosome segregation	5	61	0.00332471	0.773412
GO:0072332	intrinsic apoptotic signaling pathway by p53 class mediator	5	63	0.00382523	0.773412
GO:0007059	chromosome segregation	11	261	0.00413975	0.773412
GO:0045047	protein targeting to ER	6	94	0.00465771	0.773412
GO:0031664	regulation of lipopolysaccharide-mediated signaling pathway	3	21	0.00477776	0.773412
GO:0072599	establishment of protein localization to endoplasmic reticulum	6	97	0.00542786	0.773412
GO:0010389	regulation of G2/M transition of mitotic cell cycle	8	169	0.00709318	0.773412
GO:0060271	cilium assembly	11	283	0.00750253	0.773412
GO:0007127	meiosis I	5	74	0.00757902	0.773412
GO:0006119	oxidative phosphorylation	6	106	0.00829741	0.773412
GO:0098813	nuclear chromosome segregation	9	211	0.00852223	0.773412
GO:0061982	meiosis I cell cycle process	5	77	0.00893504	0.773412
GO:0140013	meiotic nuclear division	6	109	0.00945908	0.773412
GO:0044782	cilium organization	11	296	0.0103169	0.773412
GO:0006839	mitochondrial transport	9	218	0.0104243	0.773412
GO:0071216	cellular response to biotic stimulus	8	181	0.0105154	0.773412
GO:0006614	SRP-dependent cotranslational protein targeting to membrane	5	81	0.0109919	0.773412
GO:1902749	regulation of cell cycle G2/M phase transition	8	184	0.0115353	0.773412
GO:1901987	regulation of cell cycle phase transition	13	385	0.0117744	0.773412
GO:1903053	regulation of extracellular matrix organization	3	29	0.0119153	0.773412
GO:0070972	protein localization to endoplasmic reticulum	6	116	0.0126136	0.773412
GO:0044406	adhesion of symbiont to host	2	11	0.0136105	0.773412
GO:0072331	signal transduction by p53 class mediator	9	229	0.0140374	0.773412
GO:0071222	cellular response to lipopolysaccharide	7	154	0.0141513	0.773412
GO:1903046	meiotic cell cycle process	6	120	0.0147152	0.773412
GO:0002227	innate immune response in mucosa	2	12	0.0161562	0.773412
GO:0043374	CD8-positive, alpha-beta T cell differentiation	2	12	0.0161562	0.773412
GO:0051298	centrosome duplication	4	59	0.0163594	0.773412
GO:0008277	regulation of G protein-coupled receptor signaling pathway	5	90	0.0167517	0.773412
GO:0097193	intrinsic apoptotic signaling pathway	9	236	0.0167753	0.773412
GO:0051851	modification by host of symbiont morphology or physiology	4	60	0.017307	0.773412
GO:0097711	ciliary basal body-plasma membrane docking	5	91	0.0174948	0.773412
GO:0006612	protein targeting to membrane	7	161	0.0176651	0.773412
GO:0071219	cellular response to molecule of bacterial origin	7	161	0.0176651	0.773412
GO:0042273	ribosomal large subunit biogenesis	4	61	0.0182883	0.773412
GO:0030073	insulin secretion	6	126	0.0183067	0.773412
GO:0007131	reciprocal meiotic recombination	3	34	0.0183739	0.773412
GO:0035825	homologous recombination	3	34	0.0183739	0.773412
GO:1901990	regulation of mitotic cell cycle phase transition	12	365	0.0184234	0.773412
GO:0000712	resolution of meiotic recombination intermediates	2	13	0.0188878	0.773412
GO:1903978	regulation of microglial cell activation	2	13	0.0188878	0.773412
GO:0002696	positive regulation of leukocyte activation	9	244	0.0203624	0.773412
GO:0001780	neutrophil homeostasis	2	14	0.0217984	0.773412
GO:0006123	mitochondrial electron transport, cytochrome c to oxygen	2	14	0.0217984	0.773412
GO:0009404	toxin metabolic process	2	14	0.0217984	0.773412
GO:0019646	aerobic electron transport chain	2	14	0.0217984	0.773412
GO:0050482	arachidonic acid secretion	2	14	0.0217984	0.773412
GO:1903963	arachidonate transport	2	14	0.0217984	0.773412
GO:0051303	establishment of chromosome localization	4	65	0.0225553	0.773412
GO:0051702	interaction with symbiont	4	65	0.0225553	0.773412
GO:0008631	intrinsic apoptotic signaling pathway in response to oxidative stress	3	37	0.0230147	0.773412
GO:0031016	pancreas development	3	37	0.0230147	0.773412
GO:0065004	protein-DNA complex assembly	7	170	0.0230337	0.773412
GO:0120031	plasma membrane bounded cell projection assembly	13	422	0.0233279	0.773412
GO:0050000	chromosome localization	4	66	0.0237089	0.773412
GO:0030150	protein import into mitochondrial matrix	2	15	0.0248815	0.773412
GO:0033688	regulation of osteoblast proliferation	2	15	0.0248815	0.773412
GO:0043032	positive regulation of macrophage activation	2	15	0.0248815	0.773412
GO:0045324	late endosome to vacuole transport	2	15	0.0248815	0.773412
GO:0051444	negative regulation of ubiquitin-protein transferase activity	2	15	0.0248815	0.773412
GO:0060972	left/right pattern formation	2	15	0.0248815	0.773412
GO:0045639	positive regulation of myeloid cell differentiation	4	67	0.0248977	0.773412
GO:0000086	G2/M transition of mitotic cell cycle	8	214	0.0260972	0.773412
GO:0006283	transcription-coupled nucleotide-excision repair	4	68	0.026122	0.773412
GO:0090559	regulation of membrane permeability	4	68	0.026122	0.773412
GO:0050867	positive regulation of cell activation	9	255	0.0261593	0.773412
GO:0000184	nuclear-transcribed mRNA catabolic process, nonsense-mediated decay	5	102	0.0271363	0.773412
GO:0042775	mitochondrial ATP synthesis coupled electron transport	4	69	0.0273819	0.773412
GO:1903363	negative regulation of cellular protein catabolic process	4	69	0.0273819	0.773412
GO:0030031	cell projection assembly	13	432	0.0275578	0.773412
GO:0033687	osteoblast proliferation	2	16	0.0281306	0.773412
GO:0002042	cell migration involved in sprouting angiogenesis	3	40	0.0282331	0.773412
GO:0019748	secondary metabolic process	3	40	0.0282331	0.773412
GO:0045646	regulation of erythrocyte differentiation	3	40	0.0282331	0.773412
GO:0042773	ATP synthesis coupled electron transport	4	70	0.0286776	0.773412
GO:0042742	defense response to bacterium	6	141	0.0298048	0.773412
GO:0001776	leukocyte homeostasis	4	71	0.0300091	0.773412
GO:0006120	mitochondrial electron transport, NADH to ubiquinone	3	41	0.0301005	0.773412
GO:0050434	positive regulation of viral transcription	3	41	0.0301005	0.773412
GO:1902600	proton transmembrane transport	5	106	0.0313398	0.773412
GO:0001662	behavioral fear response	2	17	0.0315394	0.773412
GO:0043923	positive regulation by host of viral transcription	2	17	0.0315394	0.773412
GO:0046823	negative regulation of nucleocytoplasmic transport	2	17	0.0315394	0.773412
GO:1901798	positive regulation of signal transduction by p53 class mediator	2	17	0.0315394	0.773412
GO:0044772	mitotic cell cycle phase transition	14	489	0.0327391	0.773412
GO:1903708	positive regulation of hemopoiesis	6	145	0.0335234	0.773412
GO:0050829	defense response to Gram-negative bacterium	3	43	0.0340259	0.773412
GO:0000280	nuclear division	10	311	0.0342856	0.773412
GO:0000470	maturation of LSU-rRNA	2	18	0.0351019	0.773412
GO:0002209	behavioral defense response	2	18	0.0351019	0.773412
GO:0006293	nucleotide-excision repair, preincision complex stabilization	2	18	0.0351019	0.773412
GO:0006295	nucleotide-excision repair, DNA incision, 3'-to lesion	2	18	0.0351019	0.773412
GO:0051016	barbed-end actin filament capping	2	18	0.0351019	0.773412
GO:0051307	meiotic chromosome separation	2	18	0.0351019	0.773412
GO:0030307	positive regulation of cell growth	5	110	0.035931	0.773412
GO:0006605	protein targeting	11	359	0.0366421	0.773412
GO:0007006	mitochondrial membrane organization	5	111	0.0371402	0.773412
GO:0010972	negative regulation of G2/M transition of mitotic cell cycle	4	76	0.03721	0.773412
GO:0140056	organelle localization by membrane tethering	6	149	0.037531	0.773412
GO:0072594	establishment of protein localization to organelle	13	452	0.0376692	0.773412
GO:0044839	cell cycle G2/M phase transition	8	231	0.0384755	0.773412
GO:0030072	peptide hormone secretion	6	150	0.0385788	0.773412
GO:0002385	mucosal immune response	2	19	0.0388119	0.773412
GO:0032366	intracellular sterol transport	2	19	0.0388119	0.773412
GO:0032367	intracellular cholesterol transport	2	19	0.0388119	0.773412
GO:0042596	fear response	2	19	0.0388119	0.773412
GO:0046471	phosphatidylglycerol metabolic process	2	19	0.0388119	0.773412
GO:1900181	negative regulation of protein localization to nucleus	2	19	0.0388119	0.773412
GO:0007098	centrosome cycle	5	113	0.0396331	0.773412
GO:0046883	regulation of hormone secretion	6	152	0.0407299	0.773412
GO:1901796	regulation of signal transduction by p53 class mediator	6	152	0.0407299	0.773412
GO:0043902	positive regulation of multi-organism process	6	153	0.0418334	0.773412
GO:0051304	chromosome separation	4	79	0.0419674	0.773412
GO:0097345	mitochondrial outer membrane permeabilization	3	47	0.0426302	0.773412
GO:0010613	positive regulation of cardiac muscle hypertrophy	2	20	0.0426637	0.773412
GO:0014742	positive regulation of muscle hypertrophy	2	20	0.0426637	0.773412
GO:0033032	regulation of myeloid cell apoptotic process	2	20	0.0426637	0.773412
GO:0048753	pigment granule organization	2	20	0.0426637	0.773412
GO:0120033	negative regulation of plasma membrane bounded cell projection assembly	2	20	0.0426637	0.773412
GO:1904666	regulation of ubiquitin protein ligase activity	2	20	0.0426637	0.773412
GO:0009141	nucleoside triphosphate metabolic process	9	280	0.0434971	0.773412
