# Supplementary material for: An interferon-related signature characterizes the whole blood transcriptome profile of insulin-resistant individuals—the CODAM study
Source: Genes Nutr. 2021 Dec 9;16:22. doi: 10.1186/s12263-021-00702-7 (PMC8903498; doi:10.1186/s12263-021-00702-7)
Supplement: Supplementary file 9 — Additional file 9: Table S8. [file 12263_2021_702_MOESM9_ESM.xlsx]

## Sheet: Sheet1
Table S8.
Significantly enriched biological processes (downregulated genes) for the Insulin resistant vs Insulin sensitive comparison
excluding the individuals that take lipid/glucose lowering medication gor model 1 & 2.
The column significant genes shows the number of significant genes identified from our dataset for this specific GO term.
The total # genes shows the total number of genes associated with that specific GO term.
Nominal p-values and false discovery rate (FDR) p-values for the GO terms are also presented.
Model 1 adjusts for sex, age and BMI. Model 2 adjusts for sex, age, BMI and the WBC profile.
Model 1
GO term ID	Description	Significant # genes	Total # genes	p	FDR-p
GO:0007039	protein catabolic process in the vacuole	4	10	3.28822e-05	0.101277
GO:0045006	DNA deamination	4	12	7.5037e-05	0.115557
GO:0009451	RNA modification	11	142	0.000160925	0.165217
GO:0042454	ribonucleoside catabolic process	4	19	0.000524742	0.29108
GO:0009116	nucleoside metabolic process	8	96	0.000781021	0.29108
GO:0009143	nucleoside triphosphate catabolic process	3	10	0.000919025	0.29108
GO:0016554	cytidine to uridine editing	3	10	0.000919025	0.29108
GO:0009119	ribonucleoside metabolic process	7	78	0.00107111	0.29108
GO:0002702	positive regulation of production of molecular mediator of immune response	7	80	0.00124421	0.29108
GO:0006216	cytidine catabolic process	3	11	0.00124459	0.29108
GO:0009972	cytidine deamination	3	11	0.00124459	0.29108
GO:0046087	cytidine metabolic process	3	11	0.00124459	0.29108
GO:0090713	immunological memory process	3	11	0.00124459	0.29108
GO:1902930	regulation of alcohol biosynthetic process	6	60	0.00138673	0.29108
GO:0042273	ribosomal large subunit biogenesis	6	61	0.00151211	0.29108
GO:0050871	positive regulation of B cell activation	6	61	0.00151211	0.29108
GO:0002250	adaptive immune response	16	339	0.00168048	0.304463
GO:0009164	nucleoside catabolic process	4	26	0.00180851	0.309456
GO:0045869	negative regulation of single stranded viral RNA replication via double stranded DNA intermediate	3	13	0.00209279	0.322289
GO:0046133	pyrimidine ribonucleoside catabolic process	3	13	0.00209279	0.322289
GO:1901657	glycosyl compound metabolic process	8	116	0.00263921	0.355308
GO:0002440	production of molecular mediator of immune response	10	170	0.00264123	0.355308
GO:0002285	lymphocyte activation involved in immune response	9	143	0.00271962	0.355308
GO:0002699	positive regulation of immune effector process	10	172	0.00287488	0.355308
GO:0034470	ncRNA processing	15	327	0.00305575	0.355308
GO:0090181	regulation of cholesterol metabolic process	5	49	0.00318139	0.355308
GO:0002098	tRNA wobble uridine modification	3	15	0.00323007	0.355308
GO:0016553	base conversion or substitution editing	3	15	0.00323007	0.355308
GO:0045091	regulation of single stranded viral RNA replication via double stranded DNA intermediate	3	16	0.00391579	0.40571
GO:0030890	positive regulation of B cell proliferation	4	32	0.00395172	0.40571
GO:0072529	pyrimidine-containing compound catabolic process	4	33	0.00442554	0.424277
GO:1901658	glycosyl compound catabolic process	4	33	0.00442554	0.424277
GO:0006700	C21-steroid hormone biosynthetic process	3	17	0.00468358	0.424277
GO:0039692	single stranded viral RNA replication via double stranded DNA intermediate	3	17	0.00468358	0.424277
GO:0050728	negative regulation of inflammatory response	7	102	0.00495326	0.428451
GO:0032392	DNA geometric change	7	103	0.00522408	0.428451
GO:0002097	tRNA wobble base modification	3	18	0.0055361	0.428451
GO:0010528	regulation of transposition	3	18	0.0055361	0.428451
GO:0010529	negative regulation of transposition	3	18	0.0055361	0.428451
GO:0016445	somatic diversification of immunoglobulins	5	56	0.00567722	0.428451
GO:0031348	negative regulation of defense response	9	160	0.0057034	0.428451
GO:0050856	regulation of T cell receptor signaling pathway	4	36	0.00607304	0.443202
GO:0010737	protein kinase A signaling	3	19	0.00647572	0.443202
GO:0046135	pyrimidine nucleoside catabolic process	3	19	0.00647572	0.443202
GO:0050854	regulation of antigen receptor-mediated signaling pathway	5	58	0.00658947	0.443202
GO:0018198	peptidyl-cysteine modification	4	37	0.0067016	0.443202
GO:0042254	ribosome biogenesis	12	257	0.00676314	0.443202
GO:0008203	cholesterol metabolic process	7	110	0.00744237	0.466008
GO:0032196	transposition	3	20	0.0075046	0.466008
GO:0006310	DNA recombination	11	229	0.00763043	0.466008
GO:0001819	positive regulation of cytokine production	15	362	0.00771636	0.466008
GO:0034656	nucleobase-containing small molecule catabolic process	4	39	0.00808468	0.467019
GO:0035914	skeletal muscle cell differentiation	4	39	0.00808468	0.467019
GO:0002705	positive regulation of leukocyte mediated immunity	7	112	0.00818799	0.467019
GO:0050852	T cell receptor signaling pathway	9	170	0.00837709	0.469117
GO:0002700	regulation of production of molecular mediator of immune response	7	114	0.00898728	0.478114
GO:1902652	secondary alcohol metabolic process	7	114	0.00898728	0.478114
GO:0002768	immune response-regulating cell surface receptor signaling pathway	14	334	0.00900748	0.478114
GO:0002708	positive regulation of lymphocyte mediated immunity	6	88	0.0093533	0.478114
GO:0009988	cell-cell recognition	4	41	0.00964287	0.478114
GO:0080111	DNA demethylation	3	22	0.00983739	0.478114
GO:0002824	positive regulation of adaptive immune response based on somatic recombination of immune receptors built from immunoglobulin superfamily domains	6	89	0.0098624	0.478114
GO:0002312	B cell activation involved in immune response	5	64	0.00993484	0.478114
GO:2001021	negative regulation of response to DNA damage stimulus	5	64	0.00993484	0.478114
GO:0002200	somatic diversification of immune receptors	5	65	0.0105876	0.500901
GO:0002377	immunoglobulin production	6	91	0.0109393	0.500901
GO:0045830	positive regulation of isotype switching	3	23	0.0111444	0.500901
GO:0002204	somatic recombination of immunoglobulin genes involved in immune response	4	43	0.0113841	0.500901
GO:0002208	somatic diversification of immunoglobulins involved in immune response	4	43	0.0113841	0.500901
GO:0045190	isotype switching	4	43	0.0113841	0.500901
GO:0050851	antigen receptor-mediated signaling pathway	10	211	0.0117286	0.501728
GO:0016125	sterol metabolic process	7	120	0.0117287	0.501728
GO:0002696	positive regulation of leukocyte activation	11	244	0.0119388	0.502284
GO:0071480	cellular response to gamma radiation	3	24	0.0125468	0.502284
GO:2000780	negative regulation of double-strand break repair	3	24	0.0125468	0.502284
GO:0002821	positive regulation of adaptive immune response	6	94	0.012707	0.502284
GO:0051251	positive regulation of lymphocyte activation	10	215	0.0132458	0.502284
GO:0002027	regulation of heart rate	4	45	0.0133157	0.502284
GO:0032508	DNA duplex unwinding	6	96	0.0139913	0.502284
GO:0048863	stem cell differentiation	8	154	0.0140247	0.502284
GO:0008207	C21-steroid hormone metabolic process	3	25	0.0140457	0.502284
GO:0043901	negative regulation of multi-organism process	7	125	0.0144384	0.502284
GO:0008202	steroid metabolic process	10	218	0.0144773	0.502284
GO:0002697	regulation of immune effector process	13	320	0.0147877	0.502284
GO:0002460	adaptive immune response based on somatic recombination of immune receptors built from immunoglobulin superfamily domains	10	219	0.0149062	0.502284
GO:0050864	regulation of B cell activation	6	98	0.0153635	0.502284
GO:0007492	endoderm development	4	47	0.0154443	0.502284
GO:0045738	negative regulation of DNA repair	3	26	0.0156419	0.502284
GO:0046131	pyrimidine ribonucleoside metabolic process	3	26	0.0156419	0.502284
GO:0042102	positive regulation of T cell proliferation	5	72	0.0159926	0.502284
GO:0050671	positive regulation of lymphocyte proliferation	6	99	0.0160835	0.502284
GO:0050867	positive regulation of cell activation	11	255	0.0161286	0.502284
GO:0016447	somatic recombination of immunoglobulin gene segments	4	48	0.0165843	0.502284
GO:0032946	positive regulation of mononuclear cell proliferation	6	100	0.0168265	0.502284
GO:0003418	growth plate cartilage chondrocyte differentiation	2	10	0.016914	0.502284
GO:0031848	protection from non-homologous end joining at telomere	2	10	0.016914	0.502284
GO:0036342	post-anal tail morphogenesis	2	10	0.016914	0.502284
GO:0090520	sphingolipid mediated signaling pathway	2	10	0.016914	0.502284
GO:1903651	positive regulation of cytoplasmic transport	2	10	0.016914	0.502284
GO:1905668	positive regulation of protein localization to endosome	2	10	0.016914	0.502284
GO:0003044	regulation of systemic arterial blood pressure mediated by a chemical signal	3	27	0.0173359	0.502284
GO:0006195	purine nucleotide catabolic process	3	27	0.0173359	0.502284
GO:0051602	response to electrical stimulus	3	27	0.0173359	0.502284
GO:0090102	cochlea development	3	27	0.0173359	0.502284
GO:0002694	regulation of leukocyte activation	15	399	0.0175642	0.502284
GO:0006694	steroid biosynthetic process	7	130	0.0175686	0.502284
GO:0032102	negative regulation of response to external stimulus	10	225	0.017682	0.502284
GO:0002381	immunoglobulin production involved in immunoglobulin mediated immune response	4	49	0.0177756	0.502284
GO:0045071	negative regulation of viral genome replication	4	49	0.0177756	0.502284
GO:1901136	carbohydrate derivative catabolic process	7	132	0.0189452	0.50256
GO:0006298	mismatch repair	3	28	0.0191284	0.50256
GO:0035510	DNA dealkylation	3	28	0.0191284	0.50256
GO:0039694	viral RNA genome replication	3	28	0.0191284	0.50256
GO:1904837	beta-catenin-TCF complex assembly	3	28	0.0191284	0.50256
GO:0070665	positive regulation of leukocyte proliferation	6	103	0.0191967	0.50256
GO:0000726	non-recombinational repair	5	76	0.0197826	0.50256
GO:0048525	negative regulation of viral process	5	76	0.0197826	0.50256
GO:0030888	regulation of B cell proliferation	4	51	0.0203149	0.50256
GO:0032729	positive regulation of interferon-gamma production	4	51	0.0203149	0.50256
GO:0001829	trophectodermal cell differentiation	2	11	0.0203961	0.50256
GO:0001991	regulation of systemic arterial blood pressure by circulatory renin-angiotensin	2	11	0.0203961	0.50256
GO:0010738	regulation of protein kinase A signaling	2	11	0.0203961	0.50256
GO:0035745	T-helper 2 cell cytokine production	2	11	0.0203961	0.50256
GO:0044406	adhesion of symbiont to host	2	11	0.0203961	0.50256
GO:1905666	regulation of protein localization to endosome	2	11	0.0203961	0.50256
GO:0045773	positive regulation of axon extension	3	29	0.0210196	0.513811
GO:0046635	positive regulation of alpha-beta T cell activation	4	52	0.021664	0.52129
GO:0070988	demethylation	4	52	0.021664	0.52129
GO:0006400	tRNA modification	5	78	0.0218807	0.522423
GO:0002429	immune response-activating cell surface receptor signaling pathway	12	303	0.022432	0.523783
GO:0034660	ncRNA metabolic process	17	487	0.0228128	0.523783
GO:0045191	regulation of isotype switching	3	30	0.0230096	0.523783
GO:2000516	positive regulation of CD4-positive, alpha-beta T cell activation	3	30	0.0230096	0.523783
GO:0060249	anatomical structure homeostasis	12	305	0.0234651	0.523783
GO:0006874	cellular calcium ion homeostasis	11	270	0.0235093	0.523783
GO:0046890	regulation of lipid biosynthetic process	7	138	0.0235265	0.523783
GO:0072527	pyrimidine-containing compound metabolic process	5	80	0.0241185	0.523783
GO:0021988	olfactory lobe development	2	12	0.0241484	0.523783
GO:0050926	regulation of positive chemotaxis	2	12	0.0241484	0.523783
GO:0050927	positive regulation of positive chemotaxis	2	12	0.0241484	0.523783
GO:0060307	regulation of ventricular cardiac muscle cell membrane repolarization	2	12	0.0241484	0.523783
GO:0099625	ventricular cardiac muscle cell membrane repolarization	2	12	0.0241484	0.523783
GO:0002028	regulation of sodium ion transport	4	54	0.0245234	0.528195
GO:0033003	regulation of mast cell activation	3	31	0.0250984	0.533924
GO:0002683	negative regulation of immune system process	13	344	0.025136	0.533924
GO:1901292	nucleoside phosphate catabolic process	7	142	0.0269739	0.545553
GO:0002762	negative regulation of myeloid leukocyte differentiation	3	32	0.027286	0.545553
GO:0072523	purine-containing compound catabolic process	3	32	0.027286	0.545553
GO:0097242	amyloid-beta clearance	3	32	0.027286	0.545553
GO:0002562	somatic diversification of immune receptors via germline recombination within a single locus	4	56	0.0276004	0.545553
GO:0016444	somatic cell DNA recombination	4	56	0.0276004	0.545553
GO:0055074	calcium ion homeostasis	11	277	0.0276927	0.545553
GO:0000722	telomere maintenance via recombination	2	13	0.0281585	0.545553
GO:0030033	microvillus assembly	2	13	0.0281585	0.545553
GO:0043247	telomere maintenance in response to DNA damage	2	13	0.0281585	0.545553
GO:0045898	regulation of RNA polymerase II transcriptional preinitiation complex assembly	2	13	0.0281585	0.545553
GO:0071467	cellular response to pH	2	13	0.0281585	0.545553
GO:0099623	regulation of cardiac muscle cell membrane repolarization	2	13	0.0281585	0.545553
GO:0007409	axonogenesis	11	278	0.0283315	0.545553
GO:0046128	purine ribonucleoside metabolic process	4	57	0.0292215	0.545553
GO:0045911	positive regulation of DNA recombination	3	33	0.0295721	0.545553
GO:0002819	regulation of adaptive immune response	7	145	0.0297749	0.545553
GO:0008033	tRNA processing	6	114	0.0298142	0.545553
GO:0050865	regulation of cell activation	15	427	0.0299475	0.545553
GO:0019218	regulation of steroid metabolic process	5	85	0.0303421	0.545553
GO:0070542	response to fatty acid	4	58	0.030898	0.545553
GO:0097306	cellular response to alcohol	4	58	0.030898	0.545553
GO:0032609	interferon-gamma production	5	86	0.031697	0.545553
GO:0060071	Wnt signaling pathway, planar cell polarity pathway	5	86	0.031697	0.545553
GO:0002639	positive regulation of immunoglobulin production	3	34	0.0319562	0.545553
GO:0002714	positive regulation of B cell mediated immunity	3	34	0.0319562	0.545553
GO:0002891	positive regulation of immunoglobulin mediated immune response	3	34	0.0319562	0.545553
GO:0003081	regulation of systemic arterial blood pressure by renin-angiotensin	2	14	0.0324144	0.545553
GO:0003413	chondrocyte differentiation involved in endochondral bone morphogenesis	2	14	0.0324144	0.545553
GO:0006268	DNA unwinding involved in DNA replication	2	14	0.0324144	0.545553
GO:0030431	sleep	2	14	0.0324144	0.545553
GO:0042559	pteridine-containing compound biosynthetic process	2	14	0.0324144	0.545553
GO:0050862	positive regulation of T cell receptor signaling pathway	2	14	0.0324144	0.545553
GO:0060261	positive regulation of transcription initiation from RNA polymerase II promoter	2	14	0.0324144	0.545553
GO:0071025	RNA surveillance	2	14	0.0324144	0.545553
GO:0071379	cellular response to prostaglandin stimulus	2	14	0.0324144	0.545553
GO:0071404	cellular response to low-density lipoprotein particle stimulus	2	14	0.0324144	0.545553
GO:1904874	positive regulation of telomerase RNA localization to Cajal body	2	14	0.0324144	0.545553
GO:0042278	purine nucleoside metabolic process	4	59	0.03263	0.546198
GO:0002223	stimulatory C-type lectin receptor signaling pathway	5	87	0.0330893	0.547916
GO:0055065	metal ion homeostasis	14	395	0.0330974	0.547916
GO:0051053	negative regulation of DNA metabolic process	6	117	0.0332663	0.547916
GO:0045638	negative regulation of myeloid cell differentiation	4	60	0.0344179	0.548157
GO:0033683	nucleotide-excision repair, DNA incision	3	35	0.0344379	0.548157
GO:0043113	receptor clustering	3	35	0.0344379	0.548157
GO:2000351	regulation of endothelial cell apoptotic process	3	35	0.0344379	0.548157
GO:0006304	DNA modification	5	88	0.0345192	0.548157
GO:0090175	regulation of establishment of planar polarity	5	88	0.0345192	0.548157
GO:1901615	organic hydroxy compound metabolic process	13	360	0.0345268	0.548157
GO:1901617	organic hydroxy compound biosynthetic process	8	183	0.0349215	0.551581
GO:0007411	axon guidance	7	151	0.0359521	0.553866
GO:1901655	cellular response to ketone	4	61	0.0362617	0.553866
GO:0072503	cellular divalent inorganic cation homeostasis	11	290	0.0368448	0.553866
GO:0001325	formation of extrachromosomal circular DNA	2	15	0.0369043	0.553866
GO:0043968	histone H2A acetylation	2	15	0.0369043	0.553866
GO:0090656	t-circle formation	2	15	0.0369043	0.553866
GO:0090737	telomere maintenance via telomere trimming	2	15	0.0369043	0.553866
GO:1900221	regulation of amyloid-beta clearance	2	15	0.0369043	0.553866
GO:1902932	positive regulation of alcohol biosynthetic process	2	15	0.0369043	0.553866
GO:0071398	cellular response to fatty acid	3	36	0.0370165	0.553866
GO:0097485	neuron projection guidance	7	152	0.0370581	0.553866
GO:1903706	regulation of hemopoiesis	13	364	0.0372241	0.553866
GO:0002220	innate immune response activating cell surface receptor signaling pathway	5	90	0.0374925	0.555178
GO:0051492	regulation of stress fiber assembly	4	62	0.0381616	0.562382
GO:0070661	leukocyte proliferation	9	221	0.0385433	0.563184
GO:0048589	developmental growth	14	404	0.0388611	0.563184
GO:0002253	activation of immune response	16	481	0.0390735	0.563184
GO:0042088	T-helper 1 type immune response	3	37	0.0396913	0.563184
GO:0042490	mechanoreceptor differentiation	3	37	0.0396913	0.563184
GO:0045005	DNA-dependent DNA replication maintenance of fidelity	3	37	0.0396913	0.563184
GO:0060193	positive regulation of lipase activity	3	37	0.0396913	0.563184
GO:0006364	rRNA processing	8	188	0.0399485	0.563184
GO:0046434	organophosphate catabolic process	8	188	0.0399485	0.563184
GO:0008015	blood circulation	11	294	0.0400446	0.563184
GO:0003417	growth plate cartilage development	2	16	0.0416169	0.563428
GO:0035588	G protein-coupled purinergic receptor signaling pathway	2	16	0.0416169	0.563428
GO:0072643	interferon-gamma secretion	2	16	0.0416169	0.563428
GO:0042113	B cell activation	8	190	0.0420879	0.563428
GO:0006213	pyrimidine nucleoside metabolic process	3	38	0.0424616	0.563428
GO:0045540	regulation of cholesterol biosynthetic process	3	38	0.0424616	0.563428
GO:0106118	regulation of sterol biosynthetic process	3	38	0.0424616	0.563428
GO:0007517	muscle organ development	9	226	0.0434097	0.563428
GO:0022613	ribonucleoprotein complex biogenesis	14	411	0.043817	0.563428
GO:0072521	purine-containing compound metabolic process	15	450	0.0441954	0.563428
GO:0006066	alcohol metabolic process	10	263	0.044703	0.563428
Model 2
GO:0039702	viral budding via host ESCRT complex	5	19	1.65073e-05	0.0338435
GO:0019068	virion assembly	6	36	3.7821e-05	0.0338435
GO:0045666	positive regulation of neuron differentiation	14	219	3.83801e-05	0.0338435
GO:0046755	viral budding	5	23	4.50645e-05	0.0338435
GO:0010976	positive regulation of neuron projection development	12	180	9.27689e-05	0.0525229
GO:0034383	low-density lipoprotein particle clearance	5	28	0.00012239	0.0525229
GO:0036258	multivesicular body assembly	5	28	0.00012239	0.0525229
GO:0036257	multivesicular body organization	5	29	0.000145756	0.0547312
GO:0007032	endosome organization	7	69	0.000222641	0.0710835
GO:0002762	negative regulation of myeloid leukocyte differentiation	5	32	0.000236629	0.0710835
GO:0007034	vacuolar transport	9	119	0.000277712	0.0758406
GO:0016050	vesicle organization	14	269	0.000338322	0.0846934
GO:0045671	negative regulation of osteoclast differentiation	4	20	0.00038421	0.088782
GO:1902410	mitotic cytokinetic process	4	22	0.00056406	0.119628
GO:0043619	regulation of transcription from RNA polymerase II promoter in response to oxidative stress	3	10	0.000616303	0.119628
GO:0051962	positive regulation of nervous system development	15	321	0.000650429	0.119628
GO:0050769	positive regulation of neurogenesis	14	290	0.000715789	0.119628
GO:0009988	cell-cell recognition	5	41	0.000772986	0.119628
GO:0032509	endosome transport via multivesicular body sorting pathway	4	24	0.000796767	0.119628
GO:0031346	positive regulation of cell projection organization	13	260	0.000800664	0.119628
GO:1903587	regulation of blood vessel endothelial cell proliferation involved in sprouting angiogenesis	3	11	0.000836281	0.119628
GO:0097006	regulation of plasma lipoprotein particle levels	6	63	0.000884078	0.120717
GO:0033006	regulation of mast cell activation involved in immune response	4	25	0.000935368	0.120738
GO:0034381	plasma lipoprotein particle clearance	5	43	0.000964614	0.120738
GO:0010720	positive regulation of cell development	15	337	0.00106721	0.128236
GO:1900006	positive regulation of dendrite development	5	46	0.00131541	0.151981
GO:2000484	positive regulation of interleukin-8 secretion	3	13	0.00141176	0.155765
GO:0035036	sperm-egg recognition	4	28	0.00145187	0.155765
GO:0032233	positive regulation of actin filament bundle assembly	5	48	0.00159646	0.160275
GO:0034505	tooth mineralization	3	14	0.00177323	0.160275
GO:0030316	osteoclast differentiation	6	72	0.00178023	0.160275
GO:0071985	multivesicular body sorting pathway	4	30	0.00188984	0.160275
GO:0090049	regulation of cell migration involved in sprouting angiogenesis	4	30	0.00188984	0.160275
GO:1903670	regulation of sprouting angiogenesis	5	50	0.00191931	0.160275
GO:0033003	regulation of mast cell activation	4	31	0.00213981	0.160275
GO:0016236	macroautophagy	12	256	0.00218259	0.160275
GO:0002043	blood vessel endothelial cell proliferation involved in sprouting angiogenesis	3	15	0.00218751	0.160275
GO:0045324	late endosome to vacuole transport	3	15	0.00218751	0.160275
GO:0061952	midbody abscission	3	15	0.00218751	0.160275
GO:1901673	regulation of mitotic spindle assembly	3	15	0.00218751	0.160275
GO:1902932	positive regulation of alcohol biosynthetic process	3	15	0.00218751	0.160275
GO:0090050	positive regulation of cell migration involved in sprouting angiogenesis	3	16	0.00265709	0.190045
GO:0002279	mast cell activation involved in immune response	4	34	0.00302493	0.211323
GO:0031468	nuclear envelope reassembly	3	17	0.00318428	0.2174
GO:0044088	regulation of vacuole organization	4	35	0.00336812	0.224841
GO:0032506	cytokinetic process	4	36	0.00373688	0.244034
GO:0060627	regulation of vesicle-mediated transport	15	385	0.00386526	0.247047
GO:0008037	cell recognition	6	85	0.00411669	0.255334
GO:0045638	negative regulation of myeloid cell differentiation	5	60	0.00428515	0.255334
GO:1902930	regulation of alcohol biosynthetic process	5	60	0.00428515	0.255334
GO:0032366	intracellular sterol transport	3	19	0.00441989	0.255334
GO:0032367	intracellular cholesterol transport	3	19	0.00441989	0.255334
GO:0007015	actin filament organization	12	283	0.00490917	0.274461
GO:0051492	regulation of stress fiber assembly	5	62	0.00493372	0.274461
GO:2000482	regulation of interleukin-8 secretion	3	20	0.00513207	0.280304
GO:0030100	regulation of endocytosis	10	216	0.00546399	0.289064
GO:0002042	cell migration involved in sprouting angiogenesis	4	40	0.0054849	0.289064
GO:0062013	positive regulation of small molecule metabolic process	6	91	0.00574624	0.291014
GO:0010256	endomembrane system organization	14	364	0.00580721	0.291014
GO:0008202	steroid metabolic process	10	218	0.00582249	0.291014
GO:0090169	regulation of spindle assembly	3	21	0.00590941	0.291014
GO:0051496	positive regulation of stress fiber assembly	4	42	0.00653423	0.307344
GO:0045664	regulation of neuron differentiation	15	408	0.00654868	0.307344
GO:0046596	regulation of viral entry into host cell	3	22	0.00675342	0.307344
GO:0098815	modulation of excitatory postsynaptic potential	3	22	0.00675342	0.307344
GO:0000281	mitotic cytokinesis	5	67	0.00685487	0.307344
GO:0110020	regulation of actomyosin structure organization	5	67	0.00685487	0.307344
GO:0051100	negative regulation of binding	7	125	0.00712131	0.308761
GO:0032231	regulation of actin filament bundle assembly	5	68	0.00729392	0.308761
GO:0007265	Ras protein signal transduction	13	336	0.00738796	0.308761
GO:0031214	biomineral tissue development	6	96	0.00742836	0.308761
GO:0016197	endosomal transport	9	192	0.00761666	0.308761
GO:0015804	neutral amino acid transport	3	23	0.00766543	0.308761
GO:0072606	interleukin-8 secretion	3	23	0.00766543	0.308761
GO:0045576	mast cell activation	4	44	0.00770875	0.308761
GO:0043255	regulation of carbohydrate biosynthetic process	5	70	0.00823019	0.323699
GO:0007186	G protein-coupled receptor signaling pathway	16	460	0.00843346	0.323699
GO:0001667	ameboidal-type cell migration	11	267	0.00856274	0.323699
GO:0043304	regulation of mast cell degranulation	3	24	0.00864667	0.323699
GO:2000780	negative regulation of double-strand break repair	3	24	0.00864667	0.323699
GO:0031644	regulation of neurological system process	5	71	0.00872822	0.323699
GO:0045670	regulation of osteoclast differentiation	4	46	0.00901425	0.330229
GO:0031032	actomyosin structure organization	7	132	0.00948669	0.342172
GO:0002698	negative regulation of immune effector process	6	103	0.0103447	0.342172
GO:0010675	regulation of cellular carbohydrate metabolic process	6	103	0.0103447	0.342172
GO:0030038	contractile actin filament bundle assembly	5	74	0.0103467	0.342172
GO:0043149	stress fiber assembly	5	74	0.0103467	0.342172
GO:1902106	negative regulation of leukocyte differentiation	5	74	0.0103467	0.342172
GO:0090130	tissue migration	9	202	0.0104373	0.342172
GO:0002275	myeloid cell activation involved in immune response	16	472	0.0106301	0.342172
GO:0019058	viral life cycle	11	276	0.0108148	0.342172
GO:0006584	catecholamine metabolic process	3	26	0.010821	0.342172
GO:0009712	catechol-containing compound metabolic process	3	26	0.010821	0.342172
GO:0045738	negative regulation of DNA repair	3	26	0.010821	0.342172
GO:1904036	negative regulation of epithelial cell apoptotic process	3	26	0.010821	0.342172
GO:0040017	positive regulation of locomotion	14	397	0.0119722	0.356987
GO:0033344	cholesterol efflux	3	27	0.0120159	0.356987
GO:0050775	positive regulation of dendrite morphogenesis	3	27	0.0120159	0.356987
GO:0060999	positive regulation of dendritic spine development	3	27	0.0120159	0.356987
GO:1903672	positive regulation of sprouting angiogenesis	3	27	0.0120159	0.356987
GO:0060079	excitatory postsynaptic potential	4	50	0.0120394	0.356987
GO:0002699	positive regulation of immune effector process	8	172	0.0121214	0.356987
GO:0009143	nucleoside triphosphate catabolic process	2	10	0.0130287	0.360896
GO:0010984	regulation of lipoprotein particle clearance	2	10	0.0130287	0.360896
GO:0031848	protection from non-homologous end joining at telomere	2	10	0.0130287	0.360896
GO:0032060	bleb assembly	2	10	0.0130287	0.360896
GO:0043301	negative regulation of leukocyte degranulation	2	10	0.0130287	0.360896
GO:0070166	enamel mineralization	2	10	0.0130287	0.360896
GO:0010975	regulation of neuron projection development	12	323	0.0133315	0.360896
GO:1901292	nucleoside phosphate catabolic process	7	142	0.0137998	0.360896
GO:0008203	cholesterol metabolic process	6	110	0.0139951	0.360896
GO:0051017	actin filament bundle assembly	6	110	0.0139951	0.360896
GO:0000377	RNA splicing, via transesterification reactions with bulged adenosine as nucleophile	11	287	0.0141556	0.360896
GO:0000398	mRNA splicing, via spliceosome	11	287	0.0141556	0.360896
GO:0002040	sprouting angiogenesis	5	80	0.0141775	0.360896
GO:0032371	regulation of sterol transport	3	29	0.0146247	0.360896
GO:0032374	regulation of cholesterol transport	3	29	0.0146247	0.360896
GO:0045773	positive regulation of axon extension	3	29	0.0146247	0.360896
GO:0018958	phenol-containing compound metabolic process	4	53	0.0146894	0.360896
GO:1903902	positive regulation of viral life cycle	4	53	0.0146894	0.360896
GO:0061572	actin filament bundle organization	6	112	0.0151845	0.360896
GO:0000375	RNA splicing, via transesterification reactions	11	290	0.0151896	0.360896
GO:0007249	I-kappaB kinase/NF-kappaB signaling	9	215	0.0152008	0.360896
GO:0099565	chemical synaptic transmission, postsynaptic	4	54	0.0156482	0.360896
GO:0006620	posttranslational protein targeting to endoplasmic reticulum membrane	2	11	0.0157382	0.360896
GO:0006704	glucocorticoid biosynthetic process	2	11	0.0157382	0.360896
GO:0010738	regulation of protein kinase A signaling	2	11	0.0157382	0.360896
GO:0034433	steroid esterification	2	11	0.0157382	0.360896
GO:0034434	sterol esterification	2	11	0.0157382	0.360896
GO:0034435	cholesterol esterification	2	11	0.0157382	0.360896
GO:0099010	modification of postsynaptic structure	2	11	0.0157382	0.360896
GO:0002761	regulation of myeloid leukocyte differentiation	5	83	0.0164088	0.371375
GO:1902652	secondary alcohol metabolic process	6	114	0.0164424	0.371375
GO:0016241	regulation of macroautophagy	7	148	0.0169785	0.380623
GO:0043065	positive regulation of apoptotic process	16	499	0.017232	0.383445
GO:0060236	regulation of mitotic spindle organization	3	31	0.0175289	0.384898
GO:0002573	myeloid leukocyte differentiation	7	149	0.0175547	0.384898
GO:0032418	lysosome localization	4	56	0.0176817	0.384898
GO:0051656	establishment of organelle localization	13	378	0.0183194	0.38841
GO:0017148	negative regulation of translation	6	117	0.0184614	0.38841
GO:0032736	positive regulation of interleukin-13 production	2	12	0.0186657	0.38841
GO:0032802	low-density lipoprotein particle receptor catabolic process	2	12	0.0186657	0.38841
GO:0044090	positive regulation of vacuole organization	2	12	0.0186657	0.38841
GO:0045591	positive regulation of regulatory T cell differentiation	2	12	0.0186657	0.38841
GO:0043123	positive regulation of I-kappaB kinase/NF-kappaB signaling	7	151	0.0187482	0.38841
GO:0032365	intracellular lipid transport	3	32	0.0190927	0.389855
GO:0043299	leukocyte degranulation	15	464	0.0194679	0.389855
GO:0061640	cytoskeleton-dependent cytokinesis	5	87	0.0197313	0.389855
GO:0032102	negative regulation of response to external stimulus	9	225	0.0198337	0.389855
GO:0016239	positive regulation of macroautophagy	4	58	0.0198727	0.389855
GO:0060078	regulation of postsynaptic membrane potential	4	58	0.0198727	0.389855
GO:0006900	vesicle budding from membrane	5	88	0.0206258	0.389855
GO:0016125	sterol metabolic process	6	120	0.0206441	0.389855
GO:0043303	mast cell degranulation	3	33	0.0207314	0.389855
GO:0002683	negative regulation of immune system process	12	344	0.0208211	0.389855
GO:0007264	small GTPase mediated signal transduction	14	426	0.0208253	0.389855
GO:0043122	regulation of I-kappaB kinase/NF-kappaB signaling	8	190	0.0208663	0.389855
GO:0110053	regulation of actin filament organization	8	190	0.0208663	0.389855
GO:0030301	cholesterol transport	4	59	0.0210282	0.389855
GO:0032482	Rab protein signal transduction	4	59	0.0210282	0.389855
GO:0062012	regulation of small molecule metabolic process	12	345	0.0212428	0.389855
GO:1903900	regulation of viral life cycle	6	121	0.021409	0.389855
GO:0036035	osteoclast development	2	13	0.0218028	0.389855
GO:0043247	telomere maintenance in response to DNA damage	2	13	0.0218028	0.389855
GO:0046597	negative regulation of viral entry into host cell	2	13	0.0218028	0.389855
GO:0048265	response to pain	2	13	0.0218028	0.389855
GO:1902188	positive regulation of viral release from host cell	2	13	0.0218028	0.389855
GO:2000479	regulation of cAMP-dependent protein kinase activity	2	13	0.0218028	0.389855
GO:0006901	vesicle coating	4	60	0.0222242	0.395038
GO:0090224	regulation of spindle organization	3	34	0.0224449	0.396615
GO:0010632	regulation of epithelial cell migration	7	157	0.0226688	0.398229
GO:0070374	positive regulation of ERK1 and ERK2 cascade	6	124	0.0238182	0.415983
GO:0006109	regulation of carbohydrate metabolic process	7	159	0.024093	0.415983
GO:0002448	mast cell mediated immunity	3	35	0.0242334	0.415983
GO:0031646	positive regulation of neurological system process	3	35	0.0242334	0.415983
GO:0031348	negative regulation of defense response	7	160	0.0248277	0.42192
GO:0008211	glucocorticoid metabolic process	2	14	0.025141	0.42192
GO:0034349	glial cell apoptotic process	2	14	0.025141	0.42192
GO:0061003	positive regulation of dendritic spine morphogenesis	2	14	0.025141	0.42192
GO:0002444	myeloid leukocyte mediated immunity	15	480	0.0254491	0.424718
GO:0030195	negative regulation of blood coagulation	3	36	0.0260967	0.430739
GO:1900047	negative regulation of hemostasis	3	36	0.0260967	0.430739
GO:0045765	regulation of angiogenesis	8	199	0.026608	0.431823
GO:0043900	regulation of multi-organism process	11	316	0.0266816	0.431823
GO:0010631	epithelial cell migration	8	200	0.0273076	0.431823
GO:0090132	epithelium migration	8	200	0.0273076	0.431823
GO:0001938	positive regulation of endothelial cell proliferation	4	64	0.0274182	0.431823
GO:0048199	vesicle targeting, to, from or within Golgi	4	64	0.0274182	0.431823
GO:2001021	negative regulation of response to DNA damage stimulus	4	64	0.0274182	0.431823
GO:0050806	positive regulation of synaptic transmission	5	95	0.0276328	0.431823
GO:0050819	negative regulation of coagulation	3	37	0.0280347	0.431823
GO:0060193	positive regulation of lipase activity	3	37	0.0280347	0.431823
GO:1904705	regulation of vascular smooth muscle cell proliferation	3	37	0.0280347	0.431823
GO:1990874	vascular smooth muscle cell proliferation	3	37	0.0280347	0.431823
GO:0042445	hormone metabolic process	6	129	0.028226	0.431823
GO:1901615	organic hydroxy compound metabolic process	12	360	0.0283574	0.431823
GO:0007202	activation of phospholipase C activity	2	15	0.0286724	0.431823
GO:2000463	positive regulation of excitatory postsynaptic potential	2	15	0.0286724	0.431823
GO:0008217	regulation of blood pressure	5	96	0.0287429	0.431823
GO:0007613	memory	4	65	0.0288205	0.431823
GO:0002697	regulation of immune effector process	11	320	0.0288936	0.431823
GO:0050801	ion homeostasis	15	490	0.0298299	0.435451
GO:0010824	regulation of centrosome duplication	3	38	0.0300473	0.435451
GO:0035249	synaptic transmission, glutamatergic	3	38	0.0300473	0.435451
GO:0072666	establishment of protein localization to vacuole	3	38	0.0300473	0.435451
GO:0034754	cellular hormone metabolic process	4	66	0.0302647	0.435451
GO:0044766	multi-organism transport	4	66	0.0302647	0.435451
GO:1902579	multi-organism localization	4	66	0.0302647	0.435451
GO:0008380	RNA splicing	12	364	0.0305172	0.435451
GO:0055080	cation homeostasis	14	449	0.0308143	0.435451
GO:0032757	positive regulation of interleukin-8 production	3	39	0.0321341	0.435451
GO:0043300	regulation of leukocyte degranulation	3	39	0.0321341	0.435451
GO:0048524	positive regulation of viral process	5	99	0.0322413	0.435451
GO:0050773	regulation of dendrite development	5	99	0.0322413	0.435451
GO:0008210	estrogen metabolic process	2	16	0.0323888	0.435451
GO:0032373	positive regulation of sterol transport	2	16	0.0323888	0.435451
GO:0032376	positive regulation of cholesterol transport	2	16	0.0323888	0.435451
GO:0072643	interferon-gamma secretion	2	16	0.0323888	0.435451
GO:0097186	amelogenesis	2	16	0.0323888	0.435451
GO:0099563	modification of synaptic structure	2	16	0.0323888	0.435451
GO:0030335	positive regulation of cell migration	12	368	0.0327937	0.435451
GO:0051701	interaction with host	7	170	0.0330343	0.435451
GO:0034404	nucleobase-containing small molecule biosynthetic process	7	171	0.0339436	0.435451
GO:0034249	negative regulation of cellular amide metabolic process	6	135	0.0341876	0.435451
GO:0007080	mitotic metaphase plate congression	3	40	0.0342949	0.435451
GO:0007193	adenylate cyclase-inhibiting G protein-coupled receptor signaling pathway	3	40	0.0342949	0.435451
GO:0010676	positive regulation of cellular carbohydrate metabolic process	3	40	0.0342949	0.435451
GO:0045851	pH reduction	3	40	0.0342949	0.435451
GO:0051452	intracellular pH reduction	3	40	0.0342949	0.435451
GO:2001238	positive regulation of extrinsic apoptotic signaling pathway	3	40	0.0342949	0.435451
GO:0098771	inorganic ion homeostasis	14	456	0.0344566	0.435451
GO:0043535	regulation of blood vessel endothelial cell migration	4	69	0.0348506	0.435451
GO:0043393	regulation of protein binding	7	172	0.0348694	0.435451
GO:0051098	regulation of binding	10	289	0.0349446	0.435451
GO:0000070	mitotic sister chromatid segregation	6	136	0.0352544	0.435451
GO:0050804	modulation of chemical synaptic transmission	9	250	0.0357497	0.435451
GO:0010508	positive regulation of autophagy	5	102	0.0359951	0.435451
GO:0006700	C21-steroid hormone biosynthetic process	2	17	0.0362828	0.435451
GO:0032656	regulation of interleukin-13 production	2	17	0.0362828	0.435451
GO:0035278	miRNA mediated inhibition of translation	2	17	0.0362828	0.435451
GO:0040033	negative regulation of translation, ncRNA-mediated	2	17	0.0362828	0.435451
GO:0043555	regulation of translation in response to stress	2	17	0.0362828	0.435451
GO:0045974	regulation of translation, ncRNA-mediated	2	17	0.0362828	0.435451
GO:0098780	response to mitochondrial depolarisation	2	17	0.0362828	0.435451
GO:1900120	regulation of receptor binding	2	17	0.0362828	0.435451
GO:1904886	beta-catenin destruction complex disassembly	2	17	0.0362828	0.435451
GO:0015918	sterol transport	4	70	0.0364639	0.435451
GO:0048194	Golgi vesicle budding	4	70	0.0364639	0.435451
GO:0099177	regulation of trans-synaptic signaling	9	251	0.0365281	0.435451
GO:0015807	L-amino acid transport	3	41	0.0365292	0.435451
GO:0035722	interleukin-12-mediated signaling pathway	3	41	0.0365292	0.435451
GO:0043525	positive regulation of neuron apoptotic process	3	41	0.0365292	0.435451
GO:2000147	positive regulation of cell motility	12	376	0.0377084	0.447732
GO:0007338	single fertilization	4	71	0.0381198	0.450834
GO:0010770	positive regulation of cell morphogenesis involved in differentiation	5	104	0.0386414	0.45353
GO:0050792	regulation of viral process	7	176	0.0387399	0.45353
GO:0006720	isoprenoid metabolic process	4	72	0.0398182	0.45353
GO:0007035	vacuolar acidification	2	18	0.0403467	0.45353
GO:0010874	regulation of cholesterol efflux	2	18	0.0403467	0.45353
GO:0021517	ventral spinal cord development	2	18	0.0403467	0.45353
GO:0032682	negative regulation of chemokine production	2	18	0.0403467	0.45353
GO:0032799	low-density lipoprotein receptor particle metabolic process	2	18	0.0403467	0.45353
GO:0070262	peptidyl-serine dephosphorylation	2	18	0.0403467	0.45353
GO:1903306	negative regulation of regulated secretory pathway	2	18	0.0403467	0.45353
GO:2000352	negative regulation of endothelial cell apoptotic process	2	18	0.0403467	0.45353
GO:0007611	learning or memory	6	141	0.0409098	0.45353
GO:0043542	endothelial cell migration	6	141	0.0409098	0.45353
GO:0006914	autophagy	13	424	0.0410947	0.45353
GO:0061919	process utilizing autophagic mechanism	13	424	0.0410947	0.45353
GO:0002204	somatic recombination of immunoglobulin genes involved in immune response	3	43	0.0412163	0.45353
GO:0002208	somatic diversification of immunoglobulins involved in immune response	3	43	0.0412163	0.45353
GO:0045190	isotype switching	3	43	0.0412163	0.45353
GO:0071349	cellular response to interleukin-12	3	43	0.0412163	0.45353
GO:0008360	regulation of cell shape	5	106	0.0414038	0.453931
GO:0070671	response to interleukin-12	3	44	0.043668	0.473139
GO:0007616	long-term memory	2	19	0.0445734	0.473139
GO:0010737	protein kinase A signaling	2	19	0.0445734	0.473139
GO:0031342	negative regulation of cell killing	2	19	0.0445734	0.473139
GO:0032616	interleukin-13 production	2	19	0.0445734	0.473139
GO:0043162	ubiquitin-dependent protein catabolic process via the multivesicular body sorting pathway	2	19	0.0445734	0.473139
GO:0070528	protein kinase C signaling	2	19	0.0445734	0.473139
GO:1904469	positive regulation of tumor necrosis factor secretion	2	19	0.0445734	0.473139
GO:2001032	regulation of double-strand break repair via nonhomologous end joining	2	19	0.0445734	0.473139
